# Supplementary material for: 3-Hy­droxy-2,2-bis­(1H-pyrazol-1-yl)­cyclo­penta­none
Source: Acta Crystallogr Sect E Struct Rep Online. 2012 Feb 24;68(Pt 3):o844. doi: 10.1107/S1600536812007659 (PMC3297902; doi:10.1107/S1600536812007659)
Supplement: Supplementary file 1 [file e-68-0o844-sup1.cif]

##############################################################################
#                                                                            #
# This CIF contains the data in a paper accepted for publication in          #
# Acta Crystallographica Section E. It conforms to the requirements of       #
# Notes for Authors for Acta Crystallographica Section E, and has been       #
# peer reviewed under the auspices of the IUCr Commission on Journals.       #
#                                                                            #
# Full details of the Crystallographic Information File format               #
# are given in the paper "The Crystallographic Information File (CIF):       #
# a New Standard Archive File for Crystallography" by S. R. Hall, F. H.      #
# Allen and I. D. Brown [Acta Cryst. (1991), A47, 655-685].                  #
#                                                                            #
# The current version of the core CIF dictionary is obtainable from          #
# ftp://ftp.iucr.org/pub/cif_core.dic.                                       #
#                                                                            #
# Software is freely available for graphical display of the structure(s)     #
# in this CIF. For information consult the CIF software page                 #
# http://www.iucr.org/resources/cif/software.                                #
#                                                                            #
# This file may be used for bona fide research purposes within the           #
# scientific community so long as proper attribution is given to the journal # 
# article from which it was obtained.                                        #
#                                                                            #
##############################################################################
data_global
_audit_creation_method     'SHELXL97 and manual editing of yur39.cif'
_journal_date_recd_electronic     2012-02-14
_journal_date_accepted     2012-02-20
_journal_name_full     'Acta Crystallographica, Section E'
_journal_year     2012
_journal_volume     68
_journal_issue      3
_journal_page_first     o844
_journal_page_last     o844
_journal_paper_category     QO
_journal_paper_doi     10.1107/S1600536812007659
_journal_coeditor_code     YK2045
_publ_contact_author_name     'Dr Victor B. Rybakov'
_publ_contact_author_address
;
  Department of Chemistry, Moscow State University,
  119992 Moscow, Russian Federation
;
_publ_contact_author_email     'rybakov20021@yandex.ru'
_publ_contact_author_fax     '7-495-9390898'
_publ_contact_author_phone     '7-495-9393654'
_publ_section_title
;
3-Hydroxy-2,2-bis(1<i>H</i>-pyrazol-1-yl)cyclopentanone
;
loop_
    _publ_author_name
    _publ_author_address
    'Victor B. Rybakov'
;
 Department of Chemistry, Moscow State University,
 119992 Moscow, Russian Federation
;
    'Anastasia A. Utkina'
;
 Department of Chemistry, Moscow State University,
 119992 Moscow, Russian Federation
;
    'Alexander V. Kurkin'
;
 Department of Chemistry, Moscow State University,
 119992 Moscow, Russian Federation
;
    'Marina A. Yurovskaya'
;
 Department of Chemistry, Moscow State University,
 119992 Moscow, Russian Federation
;
data_I
_chemical_name_systematic
;
3-Hydroxy-2,2-bis(1<i>H</i>-pyrazol-1-yl)cyclopentanone
;
_chemical_name_common     ?
_chemical_formula_moiety     'C11 H12 N4 O2'
_chemical_formula_sum     'C11 H12 N4 O2'
_chemical_formula_iupac     'C11 H12 N4 O2'
_chemical_formula_weight     232.25
_chemical_melting_point_gt     385
_chemical_melting_point_lt     386
_symmetry_cell_setting     monoclinic
_symmetry_space_group_name_H-M     'P 21/c'
_symmetry_space_group_name_Hall     '-P 2ybc'
loop_
    _symmetry_equiv_pos_as_xyz
    'x, y, z'
    '-x, y+1/2, -z+1/2'
    '-x, -y, -z'
    'x, -y-1/2, z-1/2'
_cell_length_a     11.4360(11)
_cell_length_b     9.5925(9)
_cell_length_c     11.5968(11)
_cell_angle_alpha     90.00
_cell_angle_beta     117.25(2)
_cell_angle_gamma     90.00
_cell_volume     1131.0(3)
_cell_formula_units_Z     4
_cell_measurement_reflns_used     25
_cell_measurement_theta_min     10.03
_cell_measurement_theta_max     11.99
_cell_measurement_temperature     295(2)
_exptl_crystal_description     'Prism'
_exptl_crystal_colour     'Light yellow'
_exptl_crystal_size_max     0.20
_exptl_crystal_size_mid     0.20
_exptl_crystal_size_min     0.20
_exptl_crystal_density_diffrn     1.364
_exptl_crystal_density_meas     ?
_exptl_crystal_density_method     'not measured'
_exptl_crystal_F_000     488
_exptl_absorpt_coefficient_mu     0.061
_exptl_absorpt_correction_type     none
_exptl_absorpt_process_details     ?
_exptl_absorpt_correction_T_min     ?
_exptl_absorpt_correction_T_max     ?
_exptl_special_details     ?
_diffrn_ambient_temperature     295(2)
_diffrn_radiation_type     'AgK\a'
_diffrn_radiation_wavelength     0.56085
_diffrn_radiation_source     'fine-focus sealed tube'
_diffrn_radiation_monochromator     'graphite'
_diffrn_measurement_device_type     'Enraf--Nonius CAD-4'
_diffrn_measurement_device     '\k-geometry diffractometer'
_diffrn_measurement_method     'non-profiled \w'
_diffrn_reflns_number     2709
_diffrn_reflns_av_R_equivalents     0.0261
_diffrn_reflns_av_sigmaI/netI     0.0308
_diffrn_reflns_theta_min     1.58
_diffrn_reflns_theta_max     20.97
_diffrn_reflns_theta_full     20.97
_diffrn_measured_fraction_theta_max     1.000
_diffrn_measured_fraction_theta_full     1.000
_diffrn_reflns_limit_h_min     -14
_diffrn_reflns_limit_h_max     12
_diffrn_reflns_limit_k_min     0
_diffrn_reflns_limit_k_max     12
_diffrn_reflns_limit_l_min     0
_diffrn_reflns_limit_l_max     14
_diffrn_standards_number     1
_diffrn_standards_interval_time     60
_diffrn_standards_decay_%     0
loop_
    _diffrn_standard_refln_index_h
    _diffrn_standard_refln_index_k
    _diffrn_standard_refln_index_l
    -4 3 7
_refine_special_details
;
Refinement of <i>F</i>^2^ against ALL reflections. The weighted <i>R</i>-factor
w<i>R</i> and goodness of fit <i>S</i> are based on <i>F</i>^2^, conventional
<i>R</i>-factors <i>R</i> are based on <i>F</i>, with <i>F</i> set to zero
for negative <i>F</i>^2^. The threshold expression of <i>F</i>^2^ >
2\s(<i>F</i>^2^) is used only for calculating <i>R</i>-factors(gt)
<i>etc</i>. and is not relevant to the choice of reflections for refinement.
<i>R</i>-factors based on <i>F</i>^2^ are statistically about twice as large
as those based on <i>F</i>, and <i>R</i>-factors based on ALL data will be
even larger.
;
_reflns_number_total     2458
_reflns_number_gt     1723
_reflns_threshold_expression     I>2\s(I)
_refine_ls_structure_factor_coef     Fsqd
_refine_ls_matrix_type     full
_refine_ls_R_factor_all     0.0720
_refine_ls_R_factor_gt     0.0459
_refine_ls_wR_factor_gt     0.1132
_refine_ls_wR_factor_ref     0.1237
_refine_ls_goodness_of_fit_ref     1.038
_refine_ls_restrained_S_all     1.038
_refine_ls_number_reflns     2458
_refine_ls_number_parameters     158
_refine_ls_number_restraints     0
_refine_ls_hydrogen_treatment     mixed
_refine_ls_weighting_scheme     calc
_refine_ls_weighting_details
         'calc w=1/[\s^2^(Fo^2^)+(0.0634P)^2^+0.1190P] where P=(Fo^2^+2Fc^2^)/3'
_atom_sites_solution_hydrogens     geom
_atom_sites_solution_primary     direct
_atom_sites_solution_secondary     difmap
_refine_ls_shift/su_max     0.000
_refine_ls_shift/su_mean     0.000
_refine_diff_density_max     0.178
_refine_diff_density_min     -0.215
_refine_ls_extinction_method     'none'
_refine_ls_extinction_coef     ?
loop_
    _atom_type_symbol
    _atom_type_description
    _atom_type_scat_dispersion_real
    _atom_type_scat_dispersion_imag
    _atom_type_scat_source
    'C' 'C' 0.0015 0.0009
                         'International Tables Vol C Tables 4.2.6.8 and 6.1.1.4'
    'H' 'H' 0.0000 0.0000
                         'International Tables Vol C Tables 4.2.6.8 and 6.1.1.4'
    'N' 'N' 0.0030 0.0019
                         'International Tables Vol C Tables 4.2.6.8 and 6.1.1.4'
    'O' 'O' 0.0056 0.0036
                         'International Tables Vol C Tables 4.2.6.8 and 6.1.1.4'
_computing_data_collection     '<i>CAD-4 EXPRESS</i> (Enraf--Nonius, 1994)'
_computing_cell_refinement     '<i>CAD-4 EXPRESS</i> (Enraf--Nonius, 1994)'
_computing_data_reduction     '<i>XCAD4</i> (Harms & Wocadlo, 1995)'
_computing_structure_solution     '<i>SHELXS97</i> (Sheldrick, 2008)'
_computing_structure_refinement     '<i>SHELXL97</i> (Sheldrick, 2008)'
_computing_molecular_graphics     '<i>ORTEP-3</i> (Farrugia, 1997)'
_computing_publication_material     '<i>WinGX</i> (Farrugia, 1999)'
loop_
    _atom_site_type_symbol
    _atom_site_label
    _atom_site_fract_x
    _atom_site_fract_y
    _atom_site_fract_z
    _atom_site_U_iso_or_equiv
    _atom_site_adp_type
    _atom_site_calc_flag
    _atom_site_refinement_flags
    _atom_site_occupancy
    _atom_site_symmetry_multiplicity
    _atom_site_disorder_assembly
    _atom_site_disorder_group
    C C1 0.8285(2) 0.02907(18) 0.22875(18) 0.0442(5) Uani d . 1 1 . .
    O O1 0.74464(17) -0.04122(16) 0.23414(15) 0.0664(5) Uani d . 1 1 . .
    C C2 0.81692(16) 0.09021(17) 0.09920(15) 0.0334(4) Uani d . 1 1 . .
    C C3 0.96176(17) 0.10037(18) 0.12975(15) 0.0366(4) Uani d . 1 1 . .
    H H3 0.9944 0.0069 0.1259 0.044 Uiso calc R 1 1 . .
    O O3 0.97820(14) 0.18725(14) 0.04063(13) 0.0470(4) Uani d . 1 1 . .
    H H3a 1.054(3) 0.162(2) 0.040(2) 0.074(7) Uiso d . 1 1 . .
    C C4 1.02716(19) 0.1504(2) 0.26969(17) 0.0479(5) Uani d . 1 1 . .
    H H4a 1.0111 0.2490 0.2748 0.058 Uiso calc R 1 1 . .
    H H4b 1.1213 0.1343 0.3099 0.058 Uiso calc R 1 1 . .
    C C5 0.9623(2) 0.0629(2) 0.33416(17) 0.0540(5) Uani d . 1 1 . .
    H H5a 1.0122 -0.0216 0.3706 0.065 Uiso calc R 1 1 . .
    H H5b 0.9563 0.1150 0.4029 0.065 Uiso calc R 1 1 . .
    N N21a 0.75682(14) 0.22639(14) 0.08142(13) 0.0355(3) Uani d . 1 1 . .
    N N22a 0.72893(16) 0.27771(16) 0.17473(15) 0.0467(4) Uani d . 1 1 . .
    C C23a 0.6800(2) 0.4024(2) 0.1306(2) 0.0574(6) Uani d . 1 1 . .
    H H23a 0.6514 0.4639 0.1744 0.069 Uiso calc R 1 1 . .
    C C24a 0.6759(2) 0.4315(2) 0.0121(2) 0.0547(5) Uani d . 1 1 . .
    H H24a 0.6452 0.5123 -0.0369 0.066 Uiso calc R 1 1 . .
    C C25a 0.72630(18) 0.31694(19) -0.01749(18) 0.0442(4) Uani d . 1 1 . .
    H H25a 0.7376 0.3034 -0.0912 0.053 Uiso calc R 1 1 . .
    N N21b 0.73500(14) 0.00404(14) -0.01115(13) 0.0368(3) Uani d . 1 1 . .
    N N22b 0.78713(15) -0.10826(15) -0.04212(15) 0.0428(4) Uani d . 1 1 . .
    C C23b 0.6833(2) -0.1781(2) -0.1270(2) 0.0532(5) Uani d . 1 1 . .
    H H23b 0.6885 -0.2604 -0.1668 0.064 Uiso calc R 1 1 . .
    C C24b 0.5666(2) -0.1145(2) -0.1493(2) 0.0550(5) Uani d . 1 1 . .
    H H24b 0.4817 -0.1443 -0.2044 0.066 Uiso calc R 1 1 . .
    C C25b 0.60277(18) 0.0009(2) -0.07340(18) 0.0481(5) Uani d . 1 1 . .
    H H25b 0.5464 0.0660 -0.0658 0.058 Uiso calc R 1 1 . .
loop_
    _atom_site_aniso_label
    _atom_site_aniso_U_11
    _atom_site_aniso_U_22
    _atom_site_aniso_U_33
    _atom_site_aniso_U_12
    _atom_site_aniso_U_13
    _atom_site_aniso_U_23
    C1 0.0694(12) 0.0345(9) 0.0456(10) 0.0067(9) 0.0409(10) 0.0039(8)
    O1 0.0940(12) 0.0587(9) 0.0741(10) -0.0051(8) 0.0623(10) 0.0126(8)
    C2 0.0427(9) 0.0331(8) 0.0326(8) 0.0013(7) 0.0242(7) -0.0004(7)
    C3 0.0436(9) 0.0355(9) 0.0368(9) 0.0037(7) 0.0238(8) 0.0013(7)
    O3 0.0464(7) 0.0543(8) 0.0542(8) 0.0036(6) 0.0350(7) 0.0106(6)
    C4 0.0529(12) 0.0481(11) 0.0393(10) 0.0043(9) 0.0180(9) -0.0022(8)
    C5 0.0798(15) 0.0514(12) 0.0347(10) 0.0157(11) 0.0297(10) 0.0068(9)
    N21a 0.0444(8) 0.0353(8) 0.0371(7) 0.0049(6) 0.0275(6) 0.0014(6)
    N22a 0.0625(10) 0.0443(9) 0.0483(9) 0.0085(7) 0.0385(8) -0.0037(7)
    C23a 0.0696(14) 0.0443(11) 0.0681(14) 0.0122(10) 0.0400(12) -0.0082(10)
    C24a 0.0587(13) 0.0420(11) 0.0646(13) 0.0100(9) 0.0292(11) 0.0103(10)
    C25a 0.0496(10) 0.0450(10) 0.0440(10) 0.0053(8) 0.0266(9) 0.0084(8)
    N21b 0.0420(8) 0.0385(8) 0.0399(8) 0.0002(6) 0.0273(7) -0.0042(6)
    N22b 0.0503(9) 0.0394(8) 0.0510(9) 0.0012(7) 0.0338(8) -0.0067(7)
    C23b 0.0663(13) 0.0465(11) 0.0574(12) -0.0122(10) 0.0373(11) -0.0137(9)
    C24b 0.0500(11) 0.0651(13) 0.0543(11) -0.0165(10) 0.0279(10) -0.0114(10)
    C25b 0.0417(10) 0.0581(12) 0.0534(11) -0.0016(9) 0.0293(9) -0.0052(10)
_geom_special_details
;
All s.u.'s (except the s.u. in the dihedral angle between two l.s. planes) are
estimated using the full covariance matrix. The cell s.u.'s are taken into
account individually in the estimation of s.u.'s in distances, angles and
torsion angles; correlations between s.u.'s in cell parameters are only used
when they are defined by crystal symmetry. An approximate (isotropic)
treatment of cell s.u.'s is used for estimating s.u.'s involving l.s. planes.
;
loop_
    _geom_bond_atom_site_label_1
    _geom_bond_atom_site_label_2
    _geom_bond_site_symmetry_2
    _geom_bond_distance
    _geom_bond_publ_flag
    N21a C25a . 1.351(2) ?
    N21a N22a . 1.3531(19) ?
    N21a C2 . 1.446(2) ?
    N22a C23a . 1.321(2) ?
    C23a C24a . 1.382(3) ?
    C23a H23a . 0.9300 ?
    C24a C25a . 1.356(3) ?
    C24a H24a . 0.9300 ?
    C25a H25a . 0.9300 ?
    C2 N21b . 1.449(2) ?
    C2 C3 . 1.530(2) ?
    C2 C1 . 1.561(2) ?
    C3 O3 . 1.406(2) ?
    C3 C4 . 1.521(2) ?
    C3 H3 . 0.9800 ?
    O3 H3a . 0.90(3) ?
    C4 C5 . 1.523(3) ?
    C4 H4a . 0.9700 ?
    C4 H4b . 0.9700 ?
    C5 C1 . 1.493(3) ?
    C5 H5a . 0.9700 ?
    C5 H5b . 0.9700 ?
    C1 O1 . 1.197(2) ?
    N21b C25b . 1.345(2) ?
    N21b N22b . 1.3568(18) ?
    N22b C23b . 1.325(2) ?
    C23b C24b . 1.380(3) ?
    C23b H23b . 0.9300 ?
    C24b C25b . 1.356(3) ?
    C24b H24b . 0.9300 ?
    C25b H25b . 0.9300 ?
loop_
    _geom_angle_atom_site_label_1
    _geom_angle_atom_site_label_2
    _geom_angle_atom_site_label_3
    _geom_angle_site_symmetry_1
    _geom_angle_site_symmetry_3
    _geom_angle
    _geom_angle_publ_flag
    C25a N21a N22a . . 112.41(14) ?
    C25a N21a C2 . . 128.53(14) ?
    N22a N21a C2 . . 119.03(13) ?
    C23a N22a N21a . . 103.46(15) ?
    N22a C23a C24a . . 112.56(17) ?
    N22a C23a H23a . . 123.7 ?
    C24a C23a H23a . . 123.7 ?
    C25a C24a C23a . . 105.26(17) ?
    C25a C24a H24a . . 127.4 ?
    C23a C24a H24a . . 127.4 ?
    N21a C25a C24a . . 106.31(16) ?
    N21a C25a H25a . . 126.8 ?
    C24a C25a H25a . . 126.8 ?
    N21a C2 N21b . . 108.45(13) ?
    N21a C2 C3 . . 111.65(13) ?
    N21b C2 C3 . . 115.74(13) ?
    N21a C2 C1 . . 107.57(12) ?
    N21b C2 C1 . . 111.79(14) ?
    C3 C2 C1 . . 101.26(13) ?
    O3 C3 C4 . . 115.56(15) ?
    O3 C3 C2 . . 111.26(14) ?
    C4 C3 C2 . . 102.63(13) ?
    O3 C3 H3 . . 109.0 ?
    C4 C3 H3 . . 109.0 ?
    C2 C3 H3 . . 109.0 ?
    C3 O3 H3a . . 107.6(15) ?
    C3 C4 C5 . . 103.75(15) ?
    C3 C4 H4a . . 111.0 ?
    C5 C4 H4a . . 111.0 ?
    C3 C4 H4b . . 111.0 ?
    C5 C4 H4b . . 111.0 ?
    H4a C4 H4b . . 109.0 ?
    C1 C5 C4 . . 105.35(14) ?
    C1 C5 H5a . . 110.7 ?
    C4 C5 H5a . . 110.7 ?
    C1 C5 H5b . . 110.7 ?
    C4 C5 H5b . . 110.7 ?
    H5a C5 H5b . . 108.8 ?
    O1 C1 C5 . . 128.69(18) ?
    O1 C1 C2 . . 123.02(18) ?
    C5 C1 C2 . . 108.04(15) ?
    C25b N21b N22b . . 111.25(14) ?
    C25b N21b C2 . . 126.87(14) ?
    N22b N21b C2 . . 120.12(14) ?
    C23b N22b N21b . . 104.18(15) ?
    N22b C23b C24b . . 112.13(18) ?
    N22b C23b H23b . . 123.9 ?
    C24b C23b H23b . . 123.9 ?
    C25b C24b C23b . . 104.93(18) ?
    C25b C24b H24b . . 127.5 ?
    C23b C24b H24b . . 127.5 ?
    N21b C25b C24b . . 107.48(17) ?
    N21b C25b H25b . . 126.3 ?
    C24b C25b H25b . . 126.3 ?
loop_
    _geom_torsion_atom_site_label_1
    _geom_torsion_atom_site_label_2
    _geom_torsion_atom_site_label_3
    _geom_torsion_atom_site_label_4
    _geom_torsion_site_symmetry_1
    _geom_torsion_site_symmetry_2
    _geom_torsion_site_symmetry_3
    _geom_torsion_site_symmetry_4
    _geom_torsion
    _geom_torsion_publ_flag
    C25a N21a N22a C23a . . . . 0.1(2) ?
    C2 N21a N22a C23a . . . . 178.13(16) ?
    N21a N22a C23a C24a . . . . 0.1(2) ?
    N22a C23a C24a C25a . . . . -0.3(3) ?
    N22a N21a C25a C24a . . . . -0.3(2) ?
    C2 N21a C25a C24a . . . . -178.07(16) ?
    C23a C24a C25a N21a . . . . 0.4(2) ?
    C25a N21a C2 N21b . . . . -58.2(2) ?
    N22a N21a C2 N21b . . . . 124.20(15) ?
    C25a N21a C2 C3 . . . . 70.5(2) ?
    N22a N21a C2 C3 . . . . -107.11(16) ?
    C25a N21a C2 C1 . . . . -179.25(17) ?
    N22a N21a C2 C1 . . . . 3.1(2) ?
    N21a C2 C3 O3 . . . . -49.79(17) ?
    N21b C2 C3 O3 . . . . 74.91(18) ?
    C1 C2 C3 O3 . . . . -164.01(13) ?
    N21a C2 C3 C4 . . . . 74.37(16) ?
    N21b C2 C3 C4 . . . . -160.92(14) ?
    C1 C2 C3 C4 . . . . -39.84(16) ?
    O3 C3 C4 C5 . . . . 164.39(15) ?
    C2 C3 C4 C5 . . . . 43.13(18) ?
    C3 C4 C5 C1 . . . . -28.36(19) ?
    C4 C5 C1 O1 . . . . 177.50(19) ?
    C4 C5 C1 C2 . . . . 3.11(19) ?
    N21a C2 C1 O1 . . . . 90.9(2) ?
    N21b C2 C1 O1 . . . . -28.1(2) ?
    C3 C2 C1 O1 . . . . -151.91(18) ?
    N21a C2 C1 C5 . . . . -94.37(16) ?
    N21b C2 C1 C5 . . . . 146.68(15) ?
    C3 C2 C1 C5 . . . . 22.86(17) ?
    N21a C2 N21b C25b . . . . -38.9(2) ?
    C3 C2 N21b C25b . . . . -165.28(16) ?
    C1 C2 N21b C25b . . . . 79.5(2) ?
    N21a C2 N21b N22b . . . . 157.55(13) ?
    C3 C2 N21b N22b . . . . 31.2(2) ?
    C1 C2 N21b N22b . . . . -84.02(17) ?
    C25b N21b N22b C23b . . . . 1.36(19) ?
    C2 N21b N22b C23b . . . . 167.26(15) ?
    N21b N22b C23b C24b . . . . -0.9(2) ?
    N22b C23b C24b C25b . . . . 0.2(2) ?
    N22b N21b C25b C24b . . . . -1.3(2) ?
    C2 N21b C25b C24b . . . . -166.00(16) ?
    C23b C24b C25b N21b . . . . 0.6(2) ?
loop_
    _geom_hbond_atom_site_label_D
    _geom_hbond_atom_site_label_H
    _geom_hbond_atom_site_label_A
    _geom_hbond_site_symmetry_A
    _geom_hbond_distance_DH
    _geom_hbond_distance_HA
    _geom_hbond_distance_DA
    _geom_hbond_angle_DHA
    O3 H3a N22b 3_755 0.90(3) 1.88(3) 2.781(2) 179(2)
