# Supplementary material for: 3-Hy­droxy-2,2-bis­(1H-pyrazol-1-yl)­cyclo­penta­none
Source: Acta Crystallogr Sect E Struct Rep Online. 2012 Feb 24;68(Pt 3):o844. doi: 10.1107/S1600536812007659 (PMC3297902; doi:10.1107/S1600536812007659)
Supplement: Supplementary file 2 [file e-68-0o844-Isup2.hkl]

# 
# h,k,l, Fc-squared, Fo-squared, sigma(Fo-squared) and status flag 
# 
data_I
_shelx_title '  yur39 in P 21/c' 
_shelx_refln_list_code          4 
_shelx_F_calc_maximum      102.42 
_exptl_crystal_F_000       488.00 
_reflns_d_resolution_high  0.7836 
 
loop_ 
 _symmetry_equiv_pos_as_xyz 
 'x, y, z' 
 '-x, y+1/2, -z+1/2' 
 '-x, -y, -z' 
 'x, -y-1/2, z-1/2' 
 
_cell_length_a    11.4360 
_cell_length_b     9.5925 
_cell_length_c    11.5968 
_cell_angle_alpha  90.000 
_cell_angle_beta  117.250 
_cell_angle_gamma  90.000 
 
_shelx_F_squared_multiplier     1.000 
 
loop_ 
 _refln_index_h 
 _refln_index_k 
 _refln_index_l 
 _refln_F_squared_calc 
 _refln_F_squared_meas 
 _refln_F_squared_sigma 
 _refln_observed_status 
   1   0   0     2895.24     3126.81     40.58 o 
   2   0   0     7402.10     7919.58    258.97 o 
   3   0   0     8945.65     8696.22     28.11 o 
   4   0   0    10464.56    10230.06     34.68 o 
   5   0   0      609.70      629.13      4.44 o 
   6   0   0        8.46        9.58      1.20 o 
   7   0   0      449.53      438.13      6.57 o 
   8   0   0        0.33        0.36      1.32 o 
   9   0   0       30.22       21.15      1.81 o 
  10   0   0       15.10       10.98      2.32 o 
  11   0   0        1.79        0.09      1.74 o 
  12   0   0        3.58        1.50      1.44 o 
   1   1   0     3788.69     3933.25    286.03 o 
   2   1   0       75.46       73.76      7.17 o 
   3   1   0     1265.70     1195.34     57.86 o 
   4   1   0      742.27      760.47     29.52 o 
   5   1   0      566.44      576.91     19.94 o 
   6   1   0        2.16        4.26      1.21 o 
   7   1   0        0.32        1.76      1.76 o 
   8   1   0      184.27      164.12      7.17 o 
   9   1   0      133.75      122.81      3.07 o 
  10   1   0       21.00       15.56      1.86 o 
  11   1   0        0.42        1.58      1.58 o 
  12   1   0       13.17       15.88      1.80 o 
   0   2   0     2267.38     1961.21     14.49 o 
   1   2   0      216.40      208.11     11.61 o 
   2   2   0       60.86       61.45      5.94 o 
   3   2   0      300.64      295.91     22.72 o 
   4   2   0      692.06      720.36     58.38 o 
   5   2   0      181.48      205.68     16.92 o 
   6   2   0        4.09        1.90      1.42 o 
   7   2   0       23.01       20.87      1.82 o 
   8   2   0       61.92       61.95      2.49 o 
   9   2   0       41.49       32.45      2.19 o 
  10   2   0        1.16        2.22      1.73 o 
  11   2   0        0.15        1.91      2.78 o 
  12   2   0        0.33        0.09      1.60 o 
   1   3   0      266.61      281.04     15.38 o 
   2   3   0       17.17       14.85      1.43 o 
   3   3   0     1794.25     1828.19    153.50 o 
   4   3   0      663.63      664.62     62.83 o 
   5   3   0     1389.58     1453.75    114.64 o 
   6   3   0       38.78       34.79      5.85 o 
   7   3   0     1020.63     1029.79     94.62 o 
   8   3   0       11.77        9.12      2.00 o 
   9   3   0       46.80       43.91      4.87 o 
  10   3   0        0.28        0.11      1.76 o 
  11   3   0        2.14        0.55      1.85 o 
  12   3   0        2.50        2.98      1.66 o 
   0   4   0       39.40       39.07      1.80 o 
   1   4   0      261.62      247.81      6.67 o 
   2   4   0     1943.02     2103.21    110.70 o 
   3   4   0        5.72        5.76      1.23 o 
   4   4   0      133.84      151.45     12.98 o 
   5   4   0      102.69      109.54     10.08 o 
   6   4   0      471.66      477.46     38.17 o 
   7   4   0       75.76       66.99      7.62 o 
   8   4   0      336.45      313.83     29.50 o 
   9   4   0      134.39      122.04      8.79 o 
  10   4   0        2.31        1.25      1.78 o 
  11   4   0       18.58       12.80      2.18 o 
  12   4   0       16.02       17.99      2.62 o 
   1   5   0      855.56      938.05     26.23 o 
   2   5   0        5.96        7.14      1.22 o 
   3   5   0       16.27       15.10      1.37 o 
   4   5   0       12.34       11.87      1.43 o 
   5   5   0        0.00        0.42      1.26 o 
   6   5   0       20.57       17.96      4.06 o 
   7   5   0      120.49      112.10      6.76 o 
   8   5   0        4.95        6.54      1.83 o 
   9   5   0        3.83        4.66      1.73 o 
  10   5   0       17.85       19.59      1.97 o 
  11   5   0        1.05        1.24      1.61 o 
   0   6   0        6.84       15.16      2.05 o 
   1   6   0        0.69        2.11      1.24 o 
   2   6   0       82.39       89.45      3.14 o 
   3   6   0      122.73      124.02      7.12 o 
   4   6   0        0.34        0.53      1.46 o 
   5   6   0        0.41        1.29      1.92 o 
   6   6   0       27.84       22.32      3.94 o 
   7   6   0       97.60       81.36     12.23 o 
   8   6   0      101.28       85.32      9.01 o 
   9   6   0       42.50       36.27      2.20 o 
  10   6   0        3.78        2.66      1.63 o 
  11   6   0        6.16        4.80      1.53 o 
   1   7   0       20.56       26.81      1.83 o 
   2   7   0       42.35       45.43      2.21 o 
   3   7   0       34.13       33.79      2.18 o 
   4   7   0      175.65      184.46      5.76 o 
   5   7   0        8.67        4.65      2.00 o 
   6   7   0        0.26        0.76      3.21 o 
   7   7   0        2.91        4.07      1.69 o 
   8   7   0        2.45        2.47      1.52 o 
   9   7   0        0.52        2.43      1.51 o 
  10   7   0        0.82        0.71      1.52 o 
   0   8   0        0.99        2.46      2.28 o 
   1   8   0       48.75       50.78      3.97 o 
   2   8   0        6.69        5.78      2.91 o 
   3   8   0      113.44      119.56     10.29 o 
   4   8   0        6.61        8.22      1.96 o 
   5   8   0       64.51       61.13      4.01 o 
   6   8   0       89.34       90.95      8.22 o 
   7   8   0        3.31        0.66      1.83 o 
   8   8   0        8.90        7.37      2.29 o 
   9   8   0        0.16        3.02      2.09 o 
   1   9   0       46.89       46.41      2.84 o 
   2   9   0        1.44        1.42      2.12 o 
   3   9   0        1.78        1.63      2.26 o 
   4   9   0       64.86       68.26      7.98 o 
   5   9   0       29.78       25.73      2.59 o 
   6   9   0       14.65       13.12      2.34 o 
   7   9   0       23.62       18.16      2.13 o 
   8   9   0       19.60       17.92      2.69 o 
   0  10   0      167.63      166.50      6.06 o 
   1  10   0        1.34        3.87      2.33 o 
   2  10   0       25.02       22.56      2.64 o 
   3  10   0        1.21        2.15      4.56 o 
   4  10   0       10.35        3.26      3.06 o 
   5  10   0        8.77        7.90      3.26 o 
   6  10   0        0.57        1.98      2.01 o 
   7  10   0        1.50        4.37      1.78 o 
   1  11   0        0.05        1.83      6.04 o 
   2  11   0        5.36        2.46      2.82 o 
   3  11   0        0.55        2.37      2.37 o 
   4  11   0        4.07        5.88      2.54 o 
   5  11   0        0.19        0.31      2.76 o 
   0  12   0       15.48       16.06      3.63 o 
   1  12   0        0.10        1.98      2.30 o 
   2  12   0        0.16        0.54      2.33 o 
 -13   1   1       12.13       24.39      3.98 o 
 -12   1   1        9.35       19.24      3.52 o 
 -11   1   1       13.16        9.39      3.22 o 
 -10   1   1       67.58       64.55      4.43 o 
  -9   1   1      167.77      173.92      5.43 o 
  -8   1   1       10.32        5.36      2.35 o 
  -7   1   1        0.99        0.29      1.87 o 
  -6   1   1      922.47      921.01      8.12 o 
  -5   1   1      654.18      645.99      6.09 o 
  -4   1   1      794.62      725.17      5.66 o 
  -3   1   1       71.79       68.24      1.74 o 
  -2   1   1     4636.32     4604.24     21.11 o 
  -1   1   1      178.75      209.62      2.02 o 
   0   1   1     4850.65     5086.36     20.46 o 
   1   1   1      739.53      690.26      4.17 o 
   2   1   1     2091.07     2048.61      8.92 o 
   3   1   1     2005.03     1908.57      9.65 o 
   4   1   1      227.78      214.34      3.83 o 
   5   1   1     1424.80     1453.46     10.41 o 
   6   1   1       18.59       20.43      2.05 o 
   7   1   1       35.76       34.86      2.70 o 
   8   1   1       65.00       62.93      3.33 o 
   9   1   1        0.03        2.73      2.25 o 
  10   1   1       10.89        9.21      2.44 o 
  11   1   1        0.56        3.79      2.01 o 
  12   1   1        0.72        0.00      2.29 o 
 -13   2   1        0.21        2.98      3.11 o 
 -12   2   1        1.30        4.23      3.13 o 
 -10   2   1       20.77       15.56      3.19 o 
  -9   2   1       93.15       92.86      4.31 o 
  -8   2   1        6.71        7.92      2.56 o 
  -7   2   1       40.97       50.44      2.88 o 
  -6   2   1      665.34      681.37      7.20 o 
  -5   2   1      858.95      906.91      7.44 o 
  -4   2   1        0.06        0.34      1.16 o 
  -3   2   1      851.76      780.71      5.19 o 
  -2   2   1     9252.13     9399.16     36.11 o 
  -1   2   1       49.87       60.20      1.55 o 
   0   2   1     5038.22     4748.17     24.21 o 
   1   2   1     8428.27     7879.55     35.56 o 
   2   2   1       54.40       59.67      2.00 o 
   3   2   1      371.01      364.09      4.55 o 
   4   2   1      353.74      302.24      4.64 o 
   5   2   1      343.91      345.51      5.48 o 
   6   2   1       19.23       14.93      2.27 o 
   7   2   1        0.11        1.52      2.22 o 
   8   2   1      215.55      191.01      5.35 o 
   9   2   1       56.84       45.04      3.35 o 
  10   2   1        0.97        1.07      2.24 o 
  11   2   1       10.43       12.92      2.59 o 
  12   2   1       15.74       14.80      2.65 o 
 -13   3   1        4.79        8.42      3.44 o 
 -12   3   1        0.79        3.97      3.03 o 
 -11   3   1       65.71       74.73      4.60 o 
 -10   3   1        4.99        3.48      3.10 o 
  -9   3   1      211.29      215.48      5.94 o 
  -8   3   1       34.61       40.02      3.17 o 
  -7   3   1        1.85        4.89      2.21 o 
  -6   3   1      360.14      389.36      5.70 o 
  -5   3   1      456.94      410.56      5.25 o 
  -4   3   1       84.80       78.51      2.36 o 
  -3   3   1       16.30       14.82      1.26 o 
  -2   3   1     1868.40     1801.27      8.37 o 
  -1   3   1     5069.66     4931.82     28.63 o 
   0   3   1       30.36       35.44      1.56 o 
   1   3   1       81.29       84.38      2.20 o 
   2   3   1      686.36      657.80      5.93 o 
   3   3   1      275.02      243.78      4.09 o 
   4   3   1        8.25        8.03      1.81 o 
   5   3   1       57.27       52.45      2.95 o 
   6   3   1      404.01      410.43      6.83 o 
   7   3   1      194.77      171.61      5.10 o 
   8   3   1      103.67      108.37      4.51 o 
   9   3   1      125.78      112.28      4.66 o 
  10   3   1        2.21        0.00      2.37 o 
  11   3   1       11.64       15.41      2.61 o 
  12   3   1        4.93        7.39      2.57 o 
 -12   4   1        0.04        4.40      2.99 o 
 -11   4   1        2.59        5.95      3.02 o 
 -10   4   1      159.17      172.31      5.94 o 
  -9   4   1      121.57      139.23      5.22 o 
  -8   4   1        1.47        1.16      2.53 o 
  -7   4   1       72.67       69.51      3.41 o 
  -6   4   1       88.36       83.53      3.30 o 
  -5   4   1       39.68       33.64      2.27 o 
  -4   4   1      335.37      330.31      4.63 o 
  -3   4   1     1026.43     1009.33      7.33 o 
  -2   4   1      238.11      258.00      3.73 o 
  -1   4   1      222.82      232.91      3.51 o 
   0   4   1       92.87       87.38      2.33 o 
   1   4   1      148.76      160.91      3.17 o 
   2   4   1      141.88      142.62      3.27 o 
   3   4   1      103.90      110.30      3.08 o 
   4   4   1        1.71        0.36      1.86 o 
   5   4   1      134.74      129.91      4.09 o 
   6   4   1      128.52      113.35      4.13 o 
   7   4   1       16.31       14.48      2.92 o 
   8   4   1       74.05       65.95      3.98 o 
   9   4   1        0.92        3.38      2.35 o 
  10   4   1       54.55       45.66      3.51 o 
  11   4   1        9.37        8.71      2.58 o 
 -12   5   1       25.62       29.85      3.89 o 
 -11   5   1        0.00        1.90      2.82 o 
 -10   5   1        8.84        5.09      3.14 o 
  -9   5   1        6.45        6.71      2.93 o 
  -8   5   1      249.91      273.89      6.45 o 
  -7   5   1       57.73       62.56      3.47 o 
  -6   5   1       64.15       65.66      3.23 o 
  -5   5   1       20.53       25.45      2.29 o 
  -4   5   1      132.37      136.24      3.56 o 
  -3   5   1     1381.66     1426.66      9.79 o 
  -2   5   1       63.59       65.43      2.48 o 
  -1   5   1       43.04       47.83      2.27 o 
   0   5   1      222.67      212.56      3.94 o 
   1   5   1        1.84        0.32      1.54 o 
   2   5   1        8.16        2.31      1.77 o 
   3   5   1      607.61      618.26      7.48 o 
   4   5   1       55.15       53.79      2.92 o 
   5   5   1       40.59       34.17      2.78 o 
   6   5   1        6.45        4.67      2.27 o 
   7   5   1       16.38       16.45      2.65 o 
   8   5   1        4.91        6.96      2.50 o 
   9   5   1        0.23        0.77      2.48 o 
  10   5   1        3.75        4.45      2.38 o 
  11   5   1       24.26       21.20      2.78 o 
 -11   6   1        3.86        1.02      3.21 o 
 -10   6   1       29.24       25.23      3.71 o 
  -9   6   1        2.33        6.52      2.79 o 
  -8   6   1       65.95       63.66      4.15 o 
  -7   6   1       45.01       45.55      3.74 o 
  -6   6   1      335.00      329.51      6.40 o 
  -5   6   1       20.42       19.52      2.59 o 
  -4   6   1      639.31      645.74      7.80 o 
  -3   6   1       14.85       23.11      2.28 o 
  -2   6   1       44.31       39.31      2.41 o 
  -1   6   1       57.92       57.42      2.69 o 
   0   6   1      166.18      167.80      4.06 o 
   1   6   1        2.50        2.00      1.80 o 
   2   6   1        0.49        2.03      2.03 o 
   3   6   1        8.72       12.20      2.21 o 
   4   6   1        5.24        4.19      2.37 o 
   5   6   1       24.70       21.24      2.77 o 
   6   6   1        2.64        3.84      2.42 o 
   7   6   1        0.08        0.54      2.48 o 
   8   6   1        5.81        3.37      2.48 o 
   9   6   1        3.16        0.87      2.49 o 
  10   6   1        9.62        3.69      2.44 o 
 -11   7   1        0.00        1.15      2.88 o 
 -10   7   1       27.41       22.39      3.55 o 
  -9   7   1        0.16        2.04      2.71 o 
  -8   7   1        8.67       11.01      2.95 o 
  -7   7   1       46.73       52.23      3.62 o 
  -6   7   1       50.88       54.90      3.51 o 
  -5   7   1        1.70        0.74      2.38 o 
  -4   7   1        4.17        2.30      2.53 o 
  -3   7   1      395.58      400.76      6.51 o 
  -2   7   1        9.14       10.11      2.29 o 
  -1   7   1       59.14       55.89      2.98 o 
   0   7   1      135.42      140.42      4.39 o 
   1   7   1      187.13      183.03      4.97 o 
   2   7   1      116.93      127.64      4.38 o 
   3   7   1       11.21       16.58      2.70 o 
   4   7   1        6.61        3.41      2.68 o 
   5   7   1      146.02      136.65      5.21 o 
   6   7   1      132.23      135.69      4.98 o 
   7   7   1        3.93        0.22      2.65 o 
   8   7   1       11.69        9.56      2.67 o 
   9   7   1       23.54       20.12      2.94 o 
  10   7   1        3.39        2.22      2.22 o 
 -10   8   1        6.87        8.77      2.94 o 
  -9   8   1       11.87       17.25      3.30 o 
  -8   8   1       15.89       15.03      3.33 o 
  -7   8   1       10.65        6.55      3.09 o 
  -6   8   1        9.19        8.84      3.30 o 
  -5   8   1       51.28       41.63      3.80 o 
  -4   8   1       13.95       12.32      2.83 o 
  -3   8   1       14.30       10.28      2.73 o 
  -2   8   1       31.18       26.04      2.83 o 
  -1   8   1        0.29        0.98      2.40 o 
   0   8   1        1.41        2.75      2.33 o 
   1   8   1        0.16        2.57      2.57 o 
   2   8   1       25.31       18.94      3.16 o 
   3   8   1       20.28       22.26      3.00 o 
   4   8   1       25.74       32.48      3.54 o 
   5   8   1        3.70        5.65      3.06 o 
   6   8   1       68.59       61.51      4.08 o 
   7   8   1        4.25        6.76      2.32 o 
   8   8   1        0.95        3.12      2.39 o 
   9   8   1        0.33        1.27      2.20 o 
  -9   9   1        6.63        6.58      3.28 o 
  -8   9   1        6.45        4.89      3.18 o 
  -7   9   1       14.45       15.84      3.19 o 
  -6   9   1      114.20      108.49      5.29 o 
  -5   9   1       65.46       56.56      4.41 o 
  -4   9   1       37.10       32.25      3.55 o 
  -3   9   1       12.79       13.92      2.99 o 
  -2   9   1      136.95      128.57      4.95 o 
  -1   9   1       33.60       31.12      3.64 o 
   0   9   1      294.82      300.55      7.31 o 
   1   9   1       18.06       19.43      3.61 o 
   2   9   1       20.24       19.34      3.25 o 
   3   9   1        0.08        2.18      2.77 o 
   4   9   1       73.38       76.97      4.97 o 
   5   9   1        6.84        5.09      3.52 o 
   6   9   1       11.85       14.63      3.18 o 
   7   9   1        7.03        4.15      2.94 o 
   8   9   1        0.36        3.96      2.24 o 
  -7  10   1        4.57        4.12      3.39 o 
  -6  10   1       13.42       15.33      3.46 o 
  -5  10   1       13.53       15.06      3.61 o 
  -4  10   1        9.16       17.04      3.27 o 
  -3  10   1      126.00      115.80      5.25 o 
  -2  10   1       13.34       11.69      3.35 o 
  -1  10   1       29.53       23.04      3.89 o 
   0  10   1        5.56        5.93      3.42 o 
   1  10   1       34.40       42.07      4.09 o 
   2  10   1       26.31       22.43      3.86 o 
   3  10   1        1.26        0.84      3.32 o 
   4  10   1       66.27       75.32      5.47 o 
   5  10   1        6.51        1.53      3.73 o 
   6  10   1        8.74        8.08      3.14 o 
  -6  11   1        0.03        2.31      3.06 o 
  -5  11   1        5.07        1.89      3.29 o 
  -4  11   1        0.83        3.24      3.04 o 
  -3  11   1        1.13        0.95      3.10 o 
  -2  11   1        0.00        0.95      3.01 o 
  -1  11   1       44.49       39.51      4.19 o 
   0  11   1       41.60       44.30      4.38 o 
   1  11   1        0.27        3.42      3.42 o 
   2  11   1       21.02       21.83      3.95 o 
   3  11   1        8.62        9.86      3.66 o 
   4  11   1        0.68        3.72      3.27 o 
   5  11   1       15.71       17.05      3.82 o 
  -2  12   1        0.64        0.28      3.13 o 
  -1  12   1        5.51        5.13      3.41 o 
   0  12   1        7.79        4.25      3.74 o 
   1  12   1        5.62        8.50      3.50 o 
 -13   0   2       33.08       40.49      4.71 o 
 -12   0   2       21.41       28.11      3.86 o 
 -11   0   2        0.01        2.10      3.23 o 
 -10   0   2       57.24       49.95      3.89 o 
  -9   0   2       96.97       88.72      4.06 o 
  -8   0   2        4.09        0.34      1.99 o 
  -7   0   2      214.50      220.69      4.48 o 
  -6   0   2      212.08      210.68      3.85 o 
  -5   0   2        0.34        3.57      1.17 o 
  -4   0   2       69.30       83.38      2.05 o 
  -3   0   2     5093.19     4526.44     24.62 o 
  -2   0   2     7841.17     7935.41     29.31 o 
  -1   0   2     3183.21     3163.54     16.48 o 
   0   0   2     1507.35     1397.95      5.66 o 
   1   0   2       96.77       89.15      1.91 o 
   2   0   2        6.19        8.35      1.33 o 
   3   0   2      213.98      219.03      3.55 o 
   4   0   2      578.61      509.50      5.76 o 
   5   0   2       46.56       37.31      2.31 o 
   6   0   2        0.35        1.69      1.69 o 
   7   0   2       22.57       21.59      2.35 o 
   8   0   2       52.06       48.25      3.01 o 
   9   0   2       77.09       72.97      3.71 o 
  10   0   2        2.62        1.67      2.21 o 
  11   0   2        0.06        2.25      1.98 o 
 -13   1   2       12.71       12.61      3.62 o 
 -12   1   2       45.22       49.07      4.54 o 
 -11   1   2        2.29        4.04      2.97 o 
 -10   1   2       17.99       19.97      3.10 o 
  -9   1   2      238.05      222.07      5.61 o 
  -8   1   2       43.38       39.56      2.70 o 
  -7   1   2      117.56      112.28      3.41 o 
  -6   1   2       24.70       18.78      1.97 o 
  -5   1   2      574.28      568.91      5.46 o 
  -4   1   2     2827.89     2629.39     21.01 o 
  -3   1   2      569.46      612.05      4.31 o 
  -2   1   2     2456.72     2582.67     16.62 o 
  -1   1   2      336.16      366.34      2.89 o 
   0   1   2    10490.11    10683.74     37.23 o 
   1   1   2      893.13      778.22      5.04 o 
   2   1   2      785.77      775.56      5.97 o 
   3   1   2      171.93      169.82      3.29 o 
   4   1   2        5.68        6.38      1.70 o 
   5   1   2      122.89      111.53      3.53 o 
   6   1   2        3.27        3.44      1.83 o 
   7   1   2        2.17        1.07      1.99 o 
   8   1   2      117.37      103.70      4.23 o 
   9   1   2       11.84       11.25      2.69 o 
  10   1   2       17.99       14.79      2.73 o 
  11   1   2        4.41        7.51      2.20 o 
 -13   2   2        0.12        0.29      3.01 o 
 -12   2   2        0.70        1.48      3.04 o 
 -11   2   2        0.07        2.32      2.80 o 
 -10   2   2       25.94       27.92      3.29 o 
  -9   2   2       68.84       70.36      3.93 o 
  -8   2   2       15.75        9.80      2.54 o 
  -7   2   2      394.78      412.15      5.93 o 
  -6   2   2       34.19       28.08      2.14 o 
  -5   2   2      397.88      387.82      4.73 o 
  -4   2   2      708.18      682.47      5.42 o 
  -3   2   2      273.98      277.44      3.15 o 
  -2   2   2       45.63       57.14      1.67 o 
  -1   2   2      578.34      584.26      4.20 o 
   0   2   2      109.74      102.06      2.03 o 
   1   2   2     1818.77     1650.45      7.99 o 
   2   2   2        0.09        0.45      1.21 o 
   3   2   2       82.88       71.88      2.54 o 
   4   2   2       49.05       41.76      2.33 o 
   5   2   2      722.37      720.65      8.33 o 
   6   2   2       71.98       80.55      3.66 o 
   7   2   2      130.22      127.72      4.49 o 
   8   2   2       21.27       22.98      3.03 o 
   9   2   2       47.17       37.90      3.37 o 
  10   2   2        2.68        1.32      2.41 o 
  11   2   2        0.22        2.43      2.43 o 
 -13   3   2        1.90        1.92      3.21 o 
 -12   3   2        0.31        1.43      2.91 o 
 -11   3   2       15.83       18.54      3.29 o 
 -10   3   2        0.83        1.63      2.69 o 
  -9   3   2        1.27        3.49      2.53 o 
  -8   3   2      333.49      340.68      6.30 o 
  -7   3   2       49.19       49.42      2.74 o 
  -6   3   2        0.09        1.78      1.78 o 
  -5   3   2       96.23      102.74      2.75 o 
  -4   3   2       85.37       98.12      2.44 o 
  -3   3   2      326.78      364.41      4.07 o 
  -2   3   2      322.35      361.23      3.94 o 
  -1   3   2        5.37        6.20      1.08 o 
   0   3   2      150.27      150.21      2.63 o 
   1   3   2      141.12      134.60      2.75 o 
   2   3   2      617.46      563.30      5.76 o 
   3   3   2       80.91       91.57      2.97 o 
   4   3   2      533.85      553.04      6.99 o 
   5   3   2      111.55      117.19      3.94 o 
   6   3   2      437.38      425.41      7.30 o 
   7   3   2        6.58        9.22      2.59 o 
   8   3   2      155.06      145.64      5.19 o 
   9   3   2        8.22       11.93      2.79 o 
  10   3   2        5.70       11.68      2.69 o 
  11   3   2        2.31        3.99      2.53 o 
 -13   4   2        5.35       10.33      3.23 o 
 -12   4   2        0.07        3.70      2.81 o 
 -11   4   2       16.47       16.34      3.31 o 
 -10   4   2       17.69       12.00      3.25 o 
  -9   4   2       12.03        5.89      2.89 o 
  -8   4   2      224.21      233.58      5.60 o 
  -7   4   2      321.26      323.31      5.87 o 
  -6   4   2        1.11        0.54      1.75 o 
  -5   4   2      376.71      352.76      5.05 o 
  -4   4   2      179.81      200.53      3.72 o 
  -3   4   2     1592.37     1656.11      9.60 o 
  -2   4   2      459.46      479.78      5.09 o 
  -1   4   2      353.46      335.62      4.25 o 
   0   4   2        0.33        1.25      1.29 o 
   1   4   2        0.46        1.34      1.34 o 
   2   4   2      258.67      252.62      4.31 o 
   3   4   2        1.61        1.95      1.54 o 
   4   4   2       48.53       50.39      2.82 o 
   5   4   2       73.08       72.71      3.50 o 
   6   4   2      166.12      164.99      5.14 o 
   7   4   2        1.11        9.13      2.41 o 
   8   4   2        0.77        0.68      2.63 o 
   9   4   2        0.32        1.15      2.52 o 
  10   4   2        0.00        0.11      2.29 o 
  11   4   2       14.27       13.34      2.93 o 
 -12   5   2       13.51       17.41      3.14 o 
 -11   5   2        0.47        2.43      2.77 o 
 -10   5   2        0.77        2.26      2.77 o 
  -9   5   2       29.06       31.04      3.42 o 
  -8   5   2       71.23       73.65      3.86 o 
  -7   5   2       91.14       94.84      3.78 o 
  -6   5   2       59.09       60.77      3.00 o 
  -5   5   2        0.77        2.05      1.75 o 
  -4   5   2        1.80        1.58      1.61 o 
  -3   5   2      689.03      770.45      7.34 o 
  -2   5   2      976.49      970.66      8.13 o 
  -1   5   2      100.59       97.56      2.82 o 
   0   5   2        4.65        5.25      1.55 o 
   1   5   2       50.01       48.56      2.36 o 
   2   5   2       29.60       29.82      2.28 o 
   3   5   2       78.00       69.46      2.99 o 
   4   5   2       42.74       35.00      3.03 o 
   5   5   2        0.01        3.22      2.21 o 
   6   5   2        4.54        5.89      2.77 o 
   7   5   2       32.57       32.43      3.38 o 
   8   5   2      120.05      108.58      4.90 o 
   9   5   2        1.23        1.04      2.54 o 
  10   5   2        0.97        2.57      2.57 o 
 -12   6   2        7.41        8.15      3.10 o 
 -11   6   2       10.78        7.49      3.23 o 
 -10   6   2        7.28        6.06      3.05 o 
  -9   6   2      141.59      142.90      5.26 o 
  -8   6   2      147.16      148.68      5.23 o 
  -7   6   2      143.11      135.33      4.69 o 
  -6   6   2      185.93      175.27      4.75 o 
  -5   6   2       67.94       73.21      3.27 o 
  -4   6   2      317.00      306.47      5.48 o 
  -3   6   2        9.21       12.38      2.06 o 
  -2   6   2       58.13       54.93      2.81 o 
  -1   6   2      585.96      615.48      7.22 o 
   0   6   2       47.41       54.83      2.89 o 
   1   6   2      631.59      631.88      7.76 o 
   2   6   2      106.86      118.17      3.88 o 
   3   6   2      334.08      331.12      6.29 o 
   4   6   2        4.49        6.55      2.63 o 
   5   6   2        1.85        2.64      2.66 o 
   6   6   2       72.75       62.82      4.09 o 
   7   6   2       53.47       57.30      3.82 o 
   8   6   2       10.17       12.05      2.98 o 
   9   6   2        7.01        7.72      2.51 o 
  10   6   2        0.20        0.33      2.31 o 
 -11   7   2       24.49       22.70      3.31 o 
 -10   7   2       27.17       29.45      3.81 o 
  -9   7   2       20.83       26.73      3.22 o 
  -8   7   2       51.81       53.00      3.83 o 
  -7   7   2        2.67        1.14      2.74 o 
  -6   7   2       49.19       56.54      3.62 o 
  -5   7   2      112.05      118.19      4.34 o 
  -4   7   2        9.13        6.14      2.49 o 
  -3   7   2       94.35       88.17      3.67 o 
  -2   7   2       10.68        9.19      2.43 o 
  -1   7   2      144.68      137.72      4.31 o 
   0   7   2      358.04      350.50      6.34 o 
   1   7   2      147.85      144.22      4.63 o 
   2   7   2       70.72       71.23      3.73 o 
   3   7   2      179.27      184.62      5.33 o 
   4   7   2      187.12      187.26      5.85 o 
   5   7   2      201.42      209.28      6.36 o 
   6   7   2       14.75       21.68      3.12 o 
   7   7   2        8.89        6.31      2.88 o 
   8   7   2        0.35        1.78      2.67 o 
   9   7   2        1.62        0.46      2.41 o 
 -10   8   2        3.95        4.50      3.05 o 
  -9   8   2       17.04       21.72      3.34 o 
  -8   8   2       21.55       24.64      3.31 o 
  -7   8   2       82.75       85.97      4.41 o 
  -6   8   2       72.21       71.43      4.33 o 
  -5   8   2       11.78       10.27      2.67 o 
  -4   8   2       78.62       87.41      4.13 o 
  -3   8   2       24.53       26.88      2.97 o 
  -2   8   2       99.96      110.10      4.20 o 
  -1   8   2       12.65       15.21      2.64 o 
   0   8   2        1.36        1.43      2.42 o 
   1   8   2        1.50        0.96      2.67 o 
   2   8   2       20.66       22.62      3.07 o 
   3   8   2      105.67      101.03      4.76 o 
   4   8   2       75.07       77.43      4.67 o 
   5   8   2        8.32        8.73      3.38 o 
   6   8   2       60.34       59.13      4.22 o 
   7   8   2        0.08        0.00      2.67 o 
   8   8   2        4.42        4.32      2.58 o 
  -9   9   2        5.08        1.53      3.12 o 
  -8   9   2        7.31        7.85      3.39 o 
  -7   9   2       27.81       25.53      3.69 o 
  -6   9   2       14.87       18.21      3.73 o 
  -5   9   2       31.63       35.17      3.63 o 
  -4   9   2        0.37        3.18      2.78 o 
  -3   9   2       17.54       15.61      3.31 o 
  -2   9   2        0.06        3.07      3.07 o 
  -1   9   2       53.95       49.49      3.93 o 
   0   9   2       71.46       72.24      4.50 o 
   1   9   2        0.67        3.01      3.03 o 
   2   9   2        3.07        0.37      2.94 o 
   3   9   2        3.93        9.52      2.97 o 
   4   9   2        4.76        4.73      3.35 o 
   5   9   2       17.99       27.16      4.03 o 
   6   9   2       19.71       21.26      3.85 o 
   7   9   2       11.97        6.45      3.23 o 
  -8  10   2        0.81        0.66      2.94 o 
  -7  10   2       21.97       23.18      3.81 o 
  -6  10   2       27.25       38.07      4.10 o 
  -5  10   2       21.42       29.00      3.70 o 
  -4  10   2        5.30        4.13      3.35 o 
  -3  10   2        0.00        0.86      3.10 o 
  -2  10   2       58.41       58.93      4.26 o 
  -1  10   2       16.13       21.85      3.59 o 
   0  10   2      196.21      195.14      6.57 o 
   1  10   2       29.28       28.63      3.75 o 
   2  10   2        0.19        0.14      3.12 o 
   3  10   2       14.22       21.13      3.71 o 
   4  10   2       93.82       95.49      5.55 o 
   5  10   2        8.63        9.10      3.61 o 
   6  10   2        3.06        4.87      3.21 o 
  -6  11   2        5.62        3.91      3.15 o 
  -5  11   2       31.49       34.81      3.91 o 
  -4  11   2       20.11       16.47      3.74 o 
  -3  11   2        8.07        5.61      3.33 o 
  -2  11   2        0.69        0.13      3.09 o 
  -1  11   2        3.36        6.34      3.03 o 
   0  11   2       44.92       36.29      4.32 o 
   1  11   2       60.04       60.26      4.64 o 
   2  11   2       12.27       11.35      3.65 o 
   3  11   2        0.01        2.05      3.39 o 
   4  11   2        3.17        4.61      3.43 o 
  -2  12   2       46.51       45.84      4.33 o 
  -1  12   2        0.48        1.28      3.37 o 
   0  12   2       33.44       34.87      3.96 o 
 -14   1   3        0.09        7.82      3.13 o 
 -13   1   3        0.06        2.04      2.92 o 
 -12   1   3       75.28       77.18      4.93 o 
 -11   1   3        4.91        7.44      3.33 o 
 -10   1   3        0.09        0.31      2.49 o 
  -9   1   3       96.71       93.12      3.79 o 
  -8   1   3       84.46       86.61      3.45 o 
  -7   1   3      390.93      384.25      5.44 o 
  -6   1   3      448.36      476.54      5.42 o 
  -5   1   3       28.45       24.34      1.64 o 
  -4   1   3       41.60       36.91      1.61 o 
  -3   1   3       58.07       75.72      1.84 o 
  -2   1   3     1284.46     1421.43      6.45 o 
  -1   1   3     6475.57     6439.54     29.52 o 
   0   1   3      144.86      132.18      2.26 o 
   1   1   3      363.25      316.98      3.69 o 
   2   1   3      469.34      466.18      5.01 o 
   3   1   3      404.42      405.74      5.44 o 
   4   1   3      542.27      565.13      6.91 o 
   5   1   3       31.07       30.39      2.49 o 
   6   1   3        0.42        1.36      2.10 o 
   7   1   3       44.39       47.08      3.20 o 
   8   1   3       80.19       78.45      3.96 o 
   9   1   3        4.96        9.25      2.52 o 
  10   1   3        0.85        5.42      2.33 o 
  11   1   3        2.42        0.84      2.35 o 
 -13   2   3        1.29        0.28      3.31 o 
 -12   2   3        0.00        0.38      3.17 o 
 -11   2   3        7.00        7.43      3.01 o 
 -10   2   3       21.92       20.20      3.15 o 
  -9   2   3        0.46        2.96      2.15 o 
  -8   2   3       13.66       15.87      2.20 o 
  -7   2   3        2.57        4.23      1.80 o 
  -6   2   3      510.01      506.65      5.83 o 
  -5   2   3      707.34      776.45      6.38 o 
  -4   2   3     1480.16     1546.91      8.20 o 
  -3   2   3      106.15      105.03      2.28 o 
  -2   2   3     3032.11     3558.76     11.45 o 
  -1   2   3      120.70      109.23      2.16 o 
   0   2   3     2151.35     2023.27      8.88 o 
   1   2   3      262.12      246.43      3.50 o 
   2   2   3        0.04        2.67      1.37 o 
   3   2   3      251.02      279.28      4.73 o 
   4   2   3      105.17       92.49      3.40 o 
   5   2   3       34.86       41.68      2.86 o 
   6   2   3        2.95        0.58      2.57 o 
   7   2   3        4.99        7.51      2.50 o 
   8   2   3        9.32       11.14      2.79 o 
   9   2   3        0.00        2.16      2.58 o 
  10   2   3        3.36        3.52      2.56 o 
  11   2   3        5.34        8.15      2.43 o 
 -13   3   3       11.89       14.85      3.70 o 
 -12   3   3       21.76       33.17      3.45 o 
 -11   3   3       22.90       21.94      3.18 o 
 -10   3   3       25.98       24.95      3.27 o 
  -9   3   3       30.50       30.67      3.09 o 
  -8   3   3      431.28      453.95      6.86 o 
  -7   3   3        1.58        2.06      1.77 o 
  -6   3   3       12.29       14.22      1.78 o 
  -5   3   3       81.37       64.91      2.36 o 
  -4   3   3        0.41        3.84      1.38 o 
  -3   3   3        0.37        0.17      1.25 o 
  -2   3   3       13.38       10.92      1.30 o 
  -1   3   3       98.62       95.99      2.25 o 
   0   3   3       31.97       34.77      1.66 o 
   1   3   3     2702.87     2589.41     12.00 o 
   2   3   3      378.70      379.10      5.09 o 
   3   3   3        8.05       15.20      1.82 o 
   4   3   3        0.41        0.50      2.00 o 
   5   3   3      494.08      508.54      7.89 o 
   6   3   3      301.09      318.84      6.80 o 
   7   3   3       29.45       22.13      3.15 o 
   8   3   3      113.11      113.31      4.98 o 
   9   3   3       90.61       81.84      4.61 o 
  10   3   3        1.56        0.00      2.58 o 
 -13   4   3       37.27       44.07      4.23 o 
 -12   4   3        6.86       14.15      3.12 o 
 -11   4   3        0.33        2.81      2.81 o 
 -10   4   3       34.76       35.13      3.52 o 
  -9   4   3        1.08        0.58      2.40 o 
  -8   4   3        0.00        0.43      2.30 o 
  -7   4   3      369.80      399.56      6.22 o 
  -6   4   3      221.86      213.20      4.35 o 
  -5   4   3      398.18      437.14      5.60 o 
  -4   4   3        1.16        2.06      1.63 o 
  -3   4   3      217.39      255.20      4.02 o 
  -2   4   3        1.30        0.59      1.40 o 
  -1   4   3       15.37       12.65      1.57 o 
   0   4   3      118.62      104.55      2.77 o 
   1   4   3      162.53      159.08      3.45 o 
   2   4   3        5.38        7.79      1.70 o 
   3   4   3      183.47      182.21      4.26 o 
   4   4   3        1.97        5.06      2.01 o 
   5   4   3        0.00        0.82      2.41 o 
   6   4   3        1.42        0.00      2.49 o 
   7   4   3        0.98        0.93      2.68 o 
   8   4   3        7.96        6.11      3.10 o 
   9   4   3        6.75        8.44      2.83 o 
  10   4   3        7.85        9.32      2.81 o 
 -12   5   3        1.91        0.24      2.88 o 
 -11   5   3       20.12       23.10      3.45 o 
 -10   5   3      239.59      246.96      6.55 o 
  -9   5   3      119.05      115.92      4.81 o 
  -8   5   3      230.23      241.92      5.65 o 
  -7   5   3      188.03      179.77      4.72 o 
  -6   5   3       51.92       50.02      2.85 o 
  -5   5   3       58.73       72.21      2.99 o 
  -4   5   3       40.01       39.03      2.36 o 
  -3   5   3      473.98      502.62      6.17 o 
  -2   5   3      251.85      248.63      4.40 o 
  -1   5   3       18.19       14.14      1.80 o 
   0   5   3      263.84      256.97      4.53 o 
   1   5   3        6.06        7.41      1.76 o 
   2   5   3       47.93       34.15      2.48 o 
   3   5   3       11.27        9.81      2.22 o 
   4   5   3      128.79      122.42      4.55 o 
   5   5   3      101.33      104.57      4.68 o 
   6   5   3       51.01       57.24      4.09 o 
   7   5   3        2.98        7.85      2.75 o 
   8   5   3        9.94        9.45      2.96 o 
   9   5   3        1.43        3.90      2.50 o 
  10   5   3        0.01        1.05      2.56 o 
 -12   6   3       13.29       11.93      3.28 o 
 -11   6   3       19.35       22.90      3.41 o 
 -10   6   3        5.08        1.47      2.90 o 
  -9   6   3       96.11       88.74      4.52 o 
  -8   6   3      261.92      268.38      6.42 o 
  -7   6   3       16.13       15.67      2.88 o 
  -6   6   3        5.25        1.36      2.42 o 
  -5   6   3       63.97       62.94      3.17 o 
  -4   6   3      708.61      764.44      8.53 o 
  -3   6   3      112.97      125.12      3.82 o 
  -2   6   3       14.34       14.25      2.18 o 
  -1   6   3       81.59       80.26      3.26 o 
   0   6   3      105.35      106.10      3.58 o 
   1   6   3       39.47       36.74      2.75 o 
   2   6   3      204.57      176.92      4.80 o 
   3   6   3      267.81      279.93      5.97 o 
   4   6   3       33.63       34.12      3.46 o 
   5   6   3      160.33      155.15      5.45 o 
   6   6   3      113.18      111.43      5.33 o 
   7   6   3        2.78        3.92      2.80 o 
   8   6   3       10.74        5.24      3.15 o 
   9   6   3        7.61        9.59      2.89 o 
 -11   7   3        1.40        0.37      3.08 o 
 -10   7   3       16.46       15.06      3.32 o 
  -9   7   3        0.00        1.59      2.78 o 
  -8   7   3       10.75       10.67      3.25 o 
  -7   7   3       58.77       62.17      4.03 o 
  -6   7   3       19.19       20.76      2.84 o 
  -5   7   3        0.97        3.60      2.42 o 
  -4   7   3      101.41      109.23      4.15 o 
  -3   7   3       12.58       10.93      2.63 o 
  -2   7   3       46.61       45.49      3.17 o 
  -1   7   3       74.52       73.53      3.56 o 
   0   7   3        5.07        2.17      2.41 o 
   1   7   3      172.27      172.72      4.93 o 
   2   7   3       44.33       44.91      3.47 o 
   3   7   3        9.73        8.84      2.84 o 
   4   7   3       38.90       41.26      3.88 o 
   5   7   3       21.86       21.28      3.76 o 
   6   7   3        6.26        4.24      3.19 o 
   7   7   3        9.29       11.01      3.05 o 
   8   7   3        2.12        1.02      2.55 o 
 -10   8   3       11.71        7.17      3.13 o 
  -9   8   3        7.40        4.60      3.06 o 
  -8   8   3        1.50        0.24      2.87 o 
  -7   8   3       14.93        6.34      3.24 o 
  -6   8   3       29.81       24.96      3.31 o 
  -5   8   3      200.54      189.89      5.74 o 
  -4   8   3       37.49       40.27      3.31 o 
  -3   8   3      116.51      119.04      4.45 o 
  -2   8   3       24.36       25.18      2.97 o 
  -1   8   3      169.75      169.23      5.19 o 
   0   8   3      274.37      262.23      6.20 o 
   1   8   3       91.33       89.35      4.31 o 
   2   8   3        2.12        0.92      2.86 o 
   3   8   3       15.34       13.06      3.48 o 
   4   8   3       33.86       25.46      3.88 o 
   5   8   3       57.03       73.29      4.48 o 
   6   8   3       42.20       48.31      4.46 o 
   7   8   3        1.13        1.50      2.80 o 
   8   8   3        4.31        7.66      2.79 o 
  -9   9   3       12.67        8.24      3.56 o 
  -8   9   3       11.00        8.07      3.34 o 
  -7   9   3        3.51        4.18      3.12 o 
  -6   9   3        0.37        1.43      3.02 o 
  -5   9   3      130.77      138.99      5.32 o 
  -4   9   3        4.99        0.34      3.24 o 
  -3   9   3       85.81       81.77      4.74 o 
  -2   9   3      641.27      620.34     10.08 o 
  -1   9   3      141.04      135.11      5.51 o 
   0   9   3       89.17       82.02      4.76 o 
   1   9   3       17.07       15.32      3.22 o 
   2   9   3      284.30      288.08      7.47 o 
   3   9   3        6.15        7.92      3.31 o 
   4   9   3       23.53       37.37      3.80 o 
   5   9   3       28.17       26.94      4.24 o 
   6   9   3        9.07       10.50      3.88 o 
   7   9   3        0.86        2.12      3.26 o 
  -8  10   3       25.83       20.32      3.85 o 
  -7  10   3       33.42       39.06      4.32 o 
  -6  10   3      173.78      162.56      6.54 o 
  -5  10   3        0.03        4.53      3.01 o 
  -4  10   3       40.01       35.16      3.83 o 
  -3  10   3        6.43        4.68      3.15 o 
  -2  10   3       57.51       62.36      4.51 o 
  -1  10   3        1.44        1.26      3.03 o 
   0  10   3        0.64        2.33      3.04 o 
   1  10   3       40.44       39.94      3.97 o 
   2  10   3        4.09        3.74      3.13 o 
   3  10   3       17.31       19.90      3.70 o 
   4  10   3        4.78       12.12      3.52 o 
   5  10   3        4.81        4.46      3.71 o 
  -6  11   3        1.82        0.80      3.07 o 
  -5  11   3        7.92        8.41      3.28 o 
  -4  11   3        2.91        3.74      3.19 o 
  -3  11   3        8.53        5.06      3.14 o 
  -2  11   3       29.42       25.39      3.85 o 
  -1  11   3        0.10        2.29      3.02 o 
   0  11   3        3.86        2.22      3.35 o 
   1  11   3        4.03        8.22      3.34 o 
   2  11   3       19.99       25.00      3.79 o 
   3  11   3        0.59        3.41      3.41 o 
 -14   0   4        7.12        8.00      3.75 o 
 -13   0   4       33.78       34.26      4.39 o 
 -12   0   4        1.26        3.28      3.28 o 
 -11   0   4      207.92      187.62      6.37 o 
 -10   0   4      259.39      292.01      6.71 o 
  -9   0   4      150.57      158.40      4.73 o 
  -8   0   4      862.07      889.55      9.27 o 
  -7   0   4      254.23      235.96      4.46 o 
  -6   0   4      459.89      448.67      5.48 o 
  -5   0   4        0.11        2.44      1.23 o 
  -4   0   4     1008.48      940.92      6.38 o 
  -3   0   4     1099.93     1040.96      6.20 o 
  -2   0   4     2904.81     3069.46     10.75 o 
  -1   0   4     2965.32     2824.96     10.56 o 
   0   0   4      140.87      141.31      2.63 o 
   1   0   4      234.09      232.94      3.58 o 
   2   0   4      162.98      155.95      3.44 o 
   3   0   4      129.93      128.91      3.50 o 
   4   0   4      326.90      346.02      5.83 o 
   5   0   4        1.33        0.18      1.98 o 
   6   0   4        1.00        3.00      2.28 o 
   7   0   4      116.79      104.89      4.55 o 
   8   0   4       35.88       30.23      3.20 o 
   9   0   4        0.01        1.90      2.17 o 
  10   0   4       11.30       12.75      2.52 o 
 -14   1   4        6.57        9.06      3.41 o 
 -13   1   4        2.46        6.53      3.31 o 
 -12   1   4        2.43        3.23      3.23 o 
 -11   1   4       46.02       59.70      4.06 o 
 -10   1   4        0.04        0.21      2.46 o 
  -9   1   4       17.79       19.60      2.41 o 
  -8   1   4       70.55       71.80      3.04 o 
  -7   1   4       98.25       97.10      3.10 o 
  -6   1   4      160.29      155.58      3.34 o 
  -5   1   4      427.15      464.89      4.95 o 
  -4   1   4      602.77      698.14      5.60 o 
  -3   1   4      152.70      160.97      2.68 o 
  -2   1   4      145.38      159.72      2.57 o 
  -1   1   4     1195.72     1178.05      6.71 o 
   0   1   4      583.89      520.91      4.79 o 
   1   1   4     1519.47     1394.37      8.56 o 
   2   1   4      759.17      766.22      7.05 o 
   3   1   4        1.46        0.89      1.83 o 
   4   1   4       67.15       64.05      3.09 o 
   5   1   4      427.56      425.80      7.17 o 
   6   1   4      215.93      218.78      5.64 o 
   7   1   4       14.26       14.97      2.90 o 
   8   1   4        5.95        6.54      2.68 o 
   9   1   4       39.10       33.15      3.58 o 
  10   1   4        0.54        1.23      2.34 o 
 -14   2   4        1.79        0.72      3.31 o 
 -13   2   4       42.10       50.80      4.32 o 
 -12   2   4        7.52        5.96      3.36 o 
 -11   2   4        8.66       11.90      2.80 o 
 -10   2   4        2.46        3.46      2.39 o 
  -9   2   4       14.10       11.12      2.44 o 
  -8   2   4       52.06       59.40      3.05 o 
  -7   2   4       77.74       81.58      2.94 o 
  -6   2   4        0.19        1.82      1.52 o 
  -5   2   4      365.98      375.09      4.68 o 
  -4   2   4       18.18       22.70      1.67 o 
  -3   2   4      116.67      133.72      2.68 o 
  -2   2   4     6166.84     6177.43     33.55 o 
  -1   2   4       22.15       37.93      1.74 o 
   0   2   4      539.69      505.99      4.95 o 
   1   2   4     1019.87      981.74      7.45 o 
   2   2   4     1709.44     1651.46     10.69 o 
   3   2   4       42.85       40.07      2.39 o 
   4   2   4      183.20      206.68      4.92 o 
   5   2   4      114.03      131.84      4.70 o 
   6   2   4      133.95      136.00      5.05 o 
   7   2   4       27.63       23.74      3.30 o 
   8   2   4        3.35        1.88      2.70 o 
   9   2   4        1.74        4.39      2.57 o 
  10   2   4       10.77        9.66      2.80 o 
 -13   3   4       16.46       25.82      3.58 o 
 -12   3   4       35.96       42.33      3.84 o 
 -11   3   4       31.14       36.59      3.56 o 
 -10   3   4       10.85       11.69      2.74 o 
  -9   3   4       72.80       78.89      3.78 o 
  -8   3   4      147.13      136.24      4.19 o 
  -7   3   4      293.02      305.30      5.32 o 
  -6   3   4      333.19      329.79      4.93 o 
  -5   3   4      219.78      230.81      4.02 o 
  -4   3   4       70.07       70.19      2.47 o 
  -3   3   4       24.03       18.61      1.75 o 
  -2   3   4     1589.01     1775.25      9.40 o 
  -1   3   4       56.96       59.56      2.18 o 
   0   3   4      263.53      232.93      3.76 o 
   1   3   4      401.09      385.80      5.11 o 
   2   3   4       14.92        9.84      1.82 o 
   3   3   4        0.23        1.43      1.80 o 
   4   3   4      112.24      128.93      4.31 o 
   5   3   4       17.85       10.87      2.98 o 
   6   3   4      124.06      127.82      4.90 o 
   7   3   4       24.71       25.53      3.34 o 
   8   3   4        1.90        8.83      2.93 o 
   9   3   4        2.55        6.27      2.53 o 
  10   3   4        5.26       11.24      2.68 o 
 -13   4   4        8.67        6.15      3.38 o 
 -12   4   4       44.08       41.36      3.92 o 
 -11   4   4        7.47        5.73      3.25 o 
 -10   4   4      242.45      239.83      6.14 o 
  -9   4   4      121.77      115.48      4.35 o 
  -8   4   4       42.43       44.66      2.93 o 
  -7   4   4       33.94       32.19      2.68 o 
  -6   4   4       94.80       98.52      3.19 o 
  -5   4   4      164.73      195.65      4.08 o 
  -4   4   4        8.50        5.99      1.91 o 
  -3   4   4       89.68       87.75      2.79 o 
  -2   4   4      828.85      888.90      7.33 o 
  -1   4   4        4.56        3.79      1.66 o 
   0   4   4      500.87      468.02      5.63 o 
   1   4   4       73.16       78.91      2.78 o 
   2   4   4       15.58       14.40      1.91 o 
   3   4   4       42.13       39.29      2.68 o 
   4   4   4        7.97       12.85      2.38 o 
   5   4   4        0.83        0.34      2.71 o 
   6   4   4       27.52       29.33      3.56 o 
   7   4   4       23.73       20.85      3.61 o 
   8   4   4       85.33       89.43      4.89 o 
   9   4   4        0.15        2.51      2.64 o 
 -13   5   4        0.70        0.13      2.99 o 
 -12   5   4        2.30        6.98      2.80 o 
 -11   5   4        1.09        1.96      2.75 o 
 -10   5   4        6.03        3.22      3.01 o 
  -9   5   4        0.00        3.37      2.87 o 
  -8   5   4        2.41        5.56      2.47 o 
  -7   5   4       30.43       31.59      2.83 o 
  -6   5   4        7.25        8.80      2.17 o 
  -5   5   4      313.86      313.86      5.55 o 
  -4   5   4        0.03        1.58      1.86 o 
  -3   5   4      157.27      178.84      3.98 o 
  -2   5   4        3.31        4.75      1.80 o 
  -1   5   4      250.49      252.62      4.55 o 
   0   5   4       11.71        5.00      2.04 o 
   1   5   4       51.87       49.44      2.85 o 
   2   5   4       67.91       73.53      3.41 o 
   3   5   4       30.92       32.29      2.85 o 
   4   5   4        5.67        8.44      2.64 o 
   5   5   4       38.68       33.14      3.85 o 
   6   5   4       21.26       30.97      3.72 o 
   7   5   4       34.63       40.90      4.07 o 
   8   5   4        0.21        3.77      2.95 o 
   9   5   4        0.30        2.41      2.72 o 
 -12   6   4        3.91        6.58      2.83 o 
 -11   6   4       11.27       10.09      3.10 o 
 -10   6   4       76.20       90.92      4.46 o 
  -9   6   4      107.79      106.09      4.69 o 
  -8   6   4       31.80       37.10      3.64 o 
  -7   6   4       35.60       26.86      3.45 o 
  -6   6   4        1.55        0.53      2.39 o 
  -5   6   4       23.88       17.37      2.81 o 
  -4   6   4      262.45      288.34      5.55 o 
  -3   6   4       54.49       49.82      2.85 o 
  -2   6   4       22.06       24.97      2.56 o 
  -1   6   4      623.44      651.40      7.85 o 
   0   6   4      749.86      730.43      8.61 o 
   1   6   4       33.51       29.18      2.75 o 
   2   6   4        0.60        0.00      2.25 o 
   3   6   4        0.01        3.20      2.30 o 
   4   6   4      278.23      285.20      6.90 o 
   5   6   4        6.43        6.69      3.24 o 
   6   6   4       11.96       10.92      3.44 o 
   7   6   4       22.96       30.74      3.44 o 
   8   6   4        1.46        3.04      2.84 o 
 -11   7   4        7.86        9.08      3.18 o 
 -10   7   4        0.22        2.49      2.88 o 
  -9   7   4        5.58        7.96      2.91 o 
  -8   7   4       24.29       20.05      3.47 o 
  -7   7   4      473.26      471.60      8.53 o 
  -6   7   4       22.86       16.57      3.10 o 
  -5   7   4       94.38       92.09      4.12 o 
  -4   7   4       80.50       93.76      3.89 o 
  -3   7   4       84.66       89.25      3.60 o 
  -2   7   4      412.81      427.67      7.04 o 
  -1   7   4      363.54      364.77      6.65 o 
   0   7   4        0.54        1.31      2.54 o 
   1   7   4      211.41      213.22      5.53 o 
   2   7   4       83.72       85.61      4.13 o 
   3   7   4      234.07      219.79      6.07 o 
   4   7   4       19.27       15.12      3.31 o 
   5   7   4        1.67        6.04      2.84 o 
   6   7   4        2.55        1.73      3.35 o 
   7   7   4        7.17        9.80      3.24 o 
   8   7   4        7.29        0.40      3.25 o 
 -10   8   4       12.00       16.77      3.31 o 
  -9   8   4        2.09        1.83      2.86 o 
  -8   8   4       14.95       16.52      3.15 o 
  -7   8   4       10.08        8.37      3.15 o 
  -6   8   4       71.45       84.61      4.44 o 
  -5   8   4        0.02        2.76      2.91 o 
  -4   8   4       21.63       18.89      2.98 o 
  -3   8   4        1.63        2.01      2.69 o 
  -2   8   4        7.78        5.72      2.87 o 
  -1   8   4       41.54       41.52      3.66 o 
   0   8   4        9.40       10.89      2.79 o 
   1   8   4        3.45        4.67      2.71 o 
   2   8   4       17.67       20.81      3.34 o 
   3   8   4       42.82       41.97      3.77 o 
   4   8   4        1.11        1.99      3.06 o 
   5   8   4        1.35        0.57      3.08 o 
   6   8   4       18.66       25.06      3.85 o 
   7   8   4       14.63       14.08      3.56 o 
  -9   9   4        7.84        9.71      3.29 o 
  -8   9   4       15.24       19.30      3.33 o 
  -7   9   4       12.12       17.73      3.54 o 
  -6   9   4        9.75       13.69      3.39 o 
  -5   9   4       92.03      106.34      4.94 o 
  -4   9   4       49.81       53.05      4.05 o 
  -3   9   4       15.74       12.42      3.42 o 
  -2   9   4       28.63       25.41      3.59 o 
  -1   9   4       10.57       11.29      3.24 o 
   0   9   4       23.41       15.76      3.43 o 
   1   9   4       11.05        7.40      3.15 o 
   2   9   4       31.63       30.69      3.93 o 
   3   9   4        1.09        0.40      3.09 o 
   4   9   4       31.73       41.41      4.15 o 
   5   9   4        0.70        1.34      3.26 o 
   6   9   4       24.56       29.81      3.99 o 
  -8  10   4       10.62       12.49      3.58 o 
  -7  10   4       16.40       14.20      3.66 o 
  -6  10   4       15.36       17.50      3.86 o 
  -5  10   4        0.15        1.53      3.09 o 
  -4  10   4        3.50        9.20      2.86 o 
  -3  10   4       22.48       30.31      3.72 o 
  -2  10   4       27.44       28.79      3.54 o 
  -1  10   4        1.33        2.28      2.94 o 
   0  10   4       52.28       46.76      4.68 o 
   1  10   4       35.12       35.40      3.93 o 
   2  10   4        0.43        3.63      2.94 o 
   3  10   4        0.38        3.16      3.16 o 
   4  10   4        0.26        1.18      3.44 o 
  -6  11   4        0.43        0.81      3.09 o 
  -5  11   4        3.04        7.76      3.16 o 
  -4  11   4       16.56       17.69      3.60 o 
  -3  11   4        0.28        7.48      2.90 o 
  -2  11   4        4.91        4.69      3.22 o 
  -1  11   4        6.45        0.95      3.32 o 
   0  11   4        8.51        7.78      3.68 o 
   1  11   4        1.01        1.56      3.32 o 
   2  11   4       12.17       14.91      3.33 o 
 -14   1   5        0.58        1.05      3.28 o 
 -13   1   5        3.98        7.74      3.14 o 
 -12   1   5        4.57        2.45      3.37 o 
 -11   1   5      271.18      268.91      6.92 o 
 -10   1   5        4.94        8.10      2.54 o 
  -9   1   5        0.09        1.15      2.13 o 
  -8   1   5      131.15      144.48      4.16 o 
  -7   1   5       39.53       40.45      2.35 o 
  -6   1   5      216.74      225.95      4.12 o 
  -5   1   5        9.85        8.69      1.57 o 
  -4   1   5      529.15      584.18      5.49 o 
  -3   1   5       32.07       32.79      1.75 o 
  -2   1   5      109.68       92.57      2.35 o 
  -1   1   5      283.47      273.67      3.81 o 
   0   1   5      144.15      137.74      2.94 o 
   1   1   5       37.95       26.06      2.03 o 
   2   1   5      353.76      344.13      5.39 o 
   3   1   5      247.60      248.46      5.07 o 
   4   1   5        4.76        5.19      2.13 o 
   5   1   5       98.51       99.60      4.29 o 
   6   1   5      209.09      220.37      6.02 o 
   7   1   5        0.97        2.62      2.62 o 
   8   1   5        2.46        1.76      2.61 o 
   9   1   5        1.00        4.45      2.44 o 
 -14   2   5       19.89       20.30      4.13 o 
 -13   2   5        3.75        3.20      3.20 o 
 -12   2   5       23.37       21.40      3.49 o 
 -11   2   5       20.26       13.82      3.11 o 
 -10   2   5      214.77      184.96      5.26 o 
  -9   2   5        4.25        0.26      2.33 o 
  -8   2   5       30.49       36.02      2.58 o 
  -7   2   5        1.27        1.70      1.93 o 
  -6   2   5       46.63       46.59      2.39 o 
  -5   2   5        0.75        0.98      1.50 o 
  -4   2   5      523.46      588.25      5.68 o 
  -3   2   5      360.46      428.57      4.74 o 
  -2   2   5      487.27      502.44      5.09 o 
  -1   2   5       16.07       24.40      1.78 o 
   0   2   5      114.58      104.20      2.73 o 
   1   2   5      926.30      929.57      7.99 o 
   2   2   5       44.44       42.52      2.35 o 
   3   2   5       79.63       75.99      3.30 o 
   4   2   5       17.16       27.30      2.72 o 
   5   2   5       57.17       63.13      4.18 o 
   6   2   5       27.23       25.63      3.56 o 
   7   2   5        1.74        3.17      2.81 o 
   8   2   5       17.03       17.98      3.38 o 
   9   2   5        0.06        2.45      2.60 o 
 -14   3   5        3.24        3.47      3.38 o 
 -13   3   5        2.37        8.38      3.22 o 
 -12   3   5       18.42       18.99      3.43 o 
 -11   3   5       92.93      100.08      4.64 o 
 -10   3   5       21.90       25.02      3.20 o 
  -9   3   5       82.54       82.58      3.96 o 
  -8   3   5      258.12      273.45      5.50 o 
  -7   3   5      130.52      141.55      3.89 o 
  -6   3   5      397.58      441.61      5.94 o 
  -5   3   5       48.77       53.32      2.59 o 
  -4   3   5     1773.08     2062.65     11.32 o 
  -3   3   5       88.32       80.40      2.69 o 
  -2   3   5     3531.52     3759.03     14.83 o 
  -1   3   5      217.56      214.60      3.78 o 
   0   3   5      664.88      689.41      6.69 o 
   1   3   5       27.36       35.32      2.12 o 
   2   3   5       40.93       35.98      2.62 o 
   3   3   5        0.87        1.94      1.93 o 
   4   3   5       41.51       44.71      3.02 o 
   5   3   5       84.11       85.68      4.53 o 
   6   3   5        0.67        2.49      2.96 o 
   7   3   5       47.48       46.46      4.18 o 
   8   3   5        0.79        2.33      2.80 o 
   9   3   5        2.89        6.35      2.74 o 
 -13   4   5        7.45        8.54      3.37 o 
 -12   4   5        1.16        0.24      2.96 o 
 -11   4   5       43.03       50.16      3.78 o 
 -10   4   5        1.35        0.82      2.78 o 
  -9   4   5       46.86       51.77      3.55 o 
  -8   4   5      173.71      159.60      4.64 o 
  -7   4   5      929.34      996.68      9.79 o 
  -6   4   5        0.23        2.93      1.92 o 
  -5   4   5       11.21        6.42      2.15 o 
  -4   4   5     1876.45     2112.39     12.43 o 
  -3   4   5     1435.65     1609.12     10.44 o 
  -2   4   5      264.65      234.43      4.24 o 
  -1   4   5      548.57      533.11      6.18 o 
   0   4   5      883.57      869.46      8.08 o 
   1   4   5      167.58      159.47      4.00 o 
   2   4   5       92.74       77.51      3.43 o 
   3   4   5       28.04       25.61      2.67 o 
   4   4   5      159.18      151.72      5.16 o 
   5   4   5       25.88       30.29      3.57 o 
   6   4   5       73.30       99.53      4.90 o 
   7   4   5       22.89       22.42      3.50 o 
   8   4   5        8.43        9.73      3.43 o 
   9   4   5        0.00        1.81      2.79 o 
 -13   5   5       36.58       39.29      3.89 o 
 -12   5   5       14.93       10.30      3.52 o 
 -11   5   5        0.19        1.96      2.86 o 
 -10   5   5       43.28       46.52      3.86 o 
  -9   5   5      200.10      201.64      5.70 o 
  -8   5   5      115.84      115.70      4.37 o 
  -7   5   5       75.74       78.27      3.74 o 
  -6   5   5        8.54        8.08      2.36 o 
  -5   5   5       62.33       65.66      3.18 o 
  -4   5   5       77.71       82.43      3.31 o 
  -3   5   5       74.16       74.94      2.99 o 
  -2   5   5       81.38       90.46      3.20 o 
  -1   5   5       12.42       22.09      2.21 o 
   0   5   5        2.44        6.15      1.91 o 
   1   5   5      649.64      634.29      8.10 o 
   2   5   5      277.18      270.77      5.89 o 
   3   5   5      183.29      182.16      5.11 o 
   4   5   5       36.22       29.56      3.51 o 
   5   5   5      105.78      123.84      5.41 o 
   6   5   5      117.17      137.80      6.06 o 
   7   5   5        9.15        7.04      3.56 o 
   8   5   5        0.31        0.14      2.93 o 
 -12   6   5        4.38        4.16      3.18 o 
 -11   6   5       53.59       62.27      4.21 o 
 -10   6   5        9.77       13.75      3.00 o 
  -9   6   5      103.95       99.79      4.68 o 
  -8   6   5        0.69        1.44      2.98 o 
  -7   6   5      425.01      441.71      7.70 o 
  -6   6   5       28.11       27.83      3.00 o 
  -5   6   5       58.70       63.80      3.20 o 
  -4   6   5       88.45       98.97      3.75 o 
  -3   6   5       47.83       56.60      3.10 o 
  -2   6   5      217.54      218.84      5.01 o 
  -1   6   5       51.42       45.87      3.14 o 
   0   6   5       10.68       10.93      2.32 o 
   1   6   5       62.42       55.21      3.39 o 
   2   6   5        0.01        1.91      2.28 o 
   3   6   5       29.87       29.11      3.31 o 
   4   6   5       30.22       40.09      3.75 o 
   5   6   5       43.70       50.91      4.26 o 
   6   6   5       11.14       10.21      3.34 o 
   7   6   5        1.71        1.30      2.98 o 
   8   6   5        1.34        1.24      3.05 o 
 -11   7   5       32.23       36.33      3.92 o 
 -10   7   5       38.96       37.33      3.78 o 
  -9   7   5        1.40        3.12      3.12 o 
  -8   7   5       23.73       21.47      3.59 o 
  -7   7   5       57.23       50.53      3.94 o 
  -6   7   5       13.55       10.15      3.00 o 
  -5   7   5       17.41       14.75      3.04 o 
  -4   7   5      170.15      174.35      4.95 o 
  -3   7   5       81.07       69.71      3.84 o 
  -2   7   5      352.03      357.24      6.76 o 
  -1   7   5      100.37       99.72      4.37 o 
   0   7   5      226.62      219.91      5.73 o 
   1   7   5       27.01       25.20      3.13 o 
   2   7   5      111.73      104.29      4.70 o 
   3   7   5       25.57       22.45      3.42 o 
   4   7   5       31.12       31.17      3.76 o 
   5   7   5       37.36       40.23      4.10 o 
   6   7   5        0.00        2.67      3.35 o 
   7   7   5        9.55       13.37      3.31 o 
 -11   8   5        0.03        3.09      3.09 o 
 -10   8   5        7.81       11.27      3.38 o 
  -9   8   5        0.08        1.74      2.89 o 
  -8   8   5        0.02        1.82      2.94 o 
  -7   8   5       50.87       44.48      3.96 o 
  -6   8   5      186.99      190.70      5.98 o 
  -5   8   5      111.17      117.27      4.90 o 
  -4   8   5      111.98      116.82      4.85 o 
  -3   8   5       33.45       29.91      3.55 o 
  -2   8   5      631.97      617.94      9.43 o 
  -1   8   5      321.17      314.20      6.99 o 
   0   8   5       25.53       24.68      3.37 o 
   1   8   5       12.99        7.47      3.01 o 
   2   8   5       73.33       74.47      4.49 o 
   3   8   5        1.84        2.75      2.82 o 
   4   8   5        0.11        1.76      2.99 o 
   5   8   5        1.81        3.18      3.23 o 
   6   8   5        0.19        0.30      3.29 o 
  -9   9   5        2.72        1.30      3.04 o 
  -8   9   5       12.75        8.77      3.57 o 
  -7   9   5        1.46        7.80      3.02 o 
  -6   9   5       75.68       85.19      4.71 o 
  -5   9   5       43.65       50.66      4.05 o 
  -4   9   5       15.76       16.30      3.36 o 
  -3   9   5        5.05        9.87      2.84 o 
  -2   9   5        1.02        3.07      3.07 o 
  -1   9   5        0.01        1.17      2.78 o 
   0   9   5        0.02        2.93      2.93 o 
   1   9   5        5.97        8.19      3.15 o 
   2   9   5        7.64       11.99      3.09 o 
   3   9   5       15.99       15.23      3.60 o 
   4   9   5        1.39        3.00      3.23 o 
   5   9   5        5.59        2.69      3.49 o 
  -8  10   5        0.05        2.15      3.55 o 
  -7  10   5        2.89        6.24      3.19 o 
  -6  10   5       10.29        4.56      3.46 o 
  -5  10   5       20.71       20.35      3.63 o 
  -4  10   5        5.46        7.50      3.18 o 
  -3  10   5        1.45        3.92      3.00 o 
  -2  10   5       11.50       11.64      3.36 o 
  -1  10   5        1.57        2.17      2.97 o 
   0  10   5       20.17       19.12      3.42 o 
   1  10   5        0.05        2.85      3.10 o 
   2  10   5       27.53       32.49      3.86 o 
   3  10   5        3.37        1.12      3.21 o 
  -5  11   5        0.29        3.26      3.26 o 
  -4  11   5        0.17        0.40      3.16 o 
  -3  11   5        0.02        3.90      3.02 o 
  -2  11   5        0.61        1.34      3.07 o 
  -1  11   5        7.98        8.66      3.29 o 
   0  11   5        0.02        2.09      3.14 o 
   1  11   5        7.09        2.26      3.30 o 
 -14   0   6        0.00        0.16      3.61 o 
 -13   0   6      226.91      207.84      7.33 o 
 -12   0   6       99.86       89.80      5.34 o 
 -11   0   6       55.17       57.55      4.27 o 
 -10   0   6      131.47      117.43      4.75 o 
  -9   0   6      104.94       99.88      3.96 o 
  -8   0   6      426.59      379.04      6.28 o 
  -7   0   6       69.30       65.81      2.92 o 
  -6   0   6      105.08      101.48      3.07 o 
  -5   0   6     1887.36     1976.99     11.22 o 
  -4   0   6        9.09        9.65      1.52 o 
  -3   0   6      595.04      621.97      5.97 o 
  -2   0   6       40.47       37.33      1.97 o 
  -1   0   6       34.39       37.44      1.97 o 
   0   0   6       18.84       16.79      1.74 o 
   1   0   6      129.70      117.50      3.41 o 
   2   0   6        4.25        2.77      1.94 o 
   3   0   6      483.30      458.86      7.17 o 
   4   0   6       68.30       72.99      3.95 o 
   5   0   6      191.18      210.74      5.92 o 
   6   0   6       28.48       30.23      3.23 o 
   7   0   6       54.65       59.21      4.03 o 
   8   0   6        0.19        2.21      2.38 o 
   9   0   6        1.60        1.24      2.38 o 
 -14   1   6        0.38        2.73      3.29 o 
 -13   1   6        0.04        1.42      3.19 o 
 -12   1   6       12.01        5.72      3.80 o 
 -11   1   6       70.25       66.72      4.30 o 
 -10   1   6        1.36        5.30      2.78 o 
  -9   1   6       68.29       61.83      3.51 o 
  -8   1   6      634.43      650.40      8.09 o 
  -7   1   6        7.32        6.25      2.08 o 
  -6   1   6       45.08       47.38      2.47 o 
  -5   1   6      637.89      691.78      6.76 o 
  -4   1   6     1518.60     1734.87     10.18 o 
  -3   1   6      203.03      189.97      3.49 o 
  -2   1   6        0.32        1.60      1.30 o 
  -1   1   6      180.48      151.45      3.32 o 
   0   1   6       54.68       60.07      2.49 o 
   1   1   6       21.68       20.23      2.12 o 
   2   1   6       35.44       36.60      2.65 o 
   3   1   6       16.63       16.91      2.32 o 
   4   1   6      103.67      103.89      4.32 o 
   5   1   6        4.27        5.67      2.89 o 
   6   1   6        0.65        0.49      2.81 o 
   7   1   6       16.13       14.55      3.12 o 
   8   1   6        0.87        0.00      2.44 o 
   9   1   6        0.00        2.63      2.63 o 
 -14   2   6        0.00        1.14      3.16 o 
 -13   2   6       12.91       18.86      3.53 o 
 -12   2   6        6.42        4.41      3.18 o 
 -11   2   6        4.08        0.11      2.83 o 
 -10   2   6        1.24        2.77      2.77 o 
  -9   2   6      304.89      296.82      6.06 o 
  -8   2   6       82.71       84.81      3.43 o 
  -7   2   6        0.16        0.58      2.00 o 
  -6   2   6      131.92      136.40      3.57 o 
  -5   2   6       34.49       48.88      2.41 o 
  -4   2   6      663.73      781.84      7.01 o 
  -3   2   6      379.93      417.99      5.08 o 
  -2   2   6       31.90       35.77      1.97 o 
  -1   2   6      271.95      277.35      4.40 o 
   0   2   6        2.35        0.82      1.68 o 
   1   2   6        1.89        2.28      1.77 o 
   2   2   6       50.13       49.65      2.81 o 
   3   2   6       14.23       10.50      2.32 o 
   4   2   6        6.32        6.43      2.69 o 
   5   2   6       37.34       40.92      3.74 o 
   6   2   6       18.87       16.12      3.31 o 
   7   2   6       10.51       16.51      3.06 o 
   8   2   6        0.36        1.30      2.70 o 
 -14   3   6       45.48       54.98      4.30 o 
 -13   3   6       70.93       89.75      4.81 o 
 -12   3   6       81.04       70.71      4.57 o 
 -11   3   6        6.52        6.13      2.80 o 
 -10   3   6      365.71      337.79      7.01 o 
  -9   3   6      268.23      254.84      6.01 o 
  -8   3   6       50.86       43.42      2.98 o 
  -7   3   6      251.90      265.36      5.34 o 
  -6   3   6      145.59      166.19      4.11 o 
  -5   3   6      172.97      187.45      4.11 o 
  -4   3   6      124.47      122.63      3.35 o 
  -3   3   6      496.28      529.34      6.05 o 
  -2   3   6      191.73      182.16      3.81 o 
  -1   3   6        4.42        1.80      1.63 o 
   0   3   6      216.89      207.00      4.29 o 
   1   3   6       72.67       69.72      3.04 o 
   2   3   6       41.36       45.61      2.86 o 
   3   3   6       23.10       18.19      2.66 o 
   4   3   6      187.40      188.16      5.48 o 
   5   3   6       27.04       29.76      3.58 o 
   6   3   6       20.95       31.47      3.60 o 
   7   3   6        2.87        6.12      2.98 o 
   8   3   6        4.66        3.09      3.15 o 
 -13   4   6       19.33       22.71      3.55 o 
 -12   4   6        7.79        3.21      3.14 o 
 -11   4   6       40.95       43.90      3.68 o 
 -10   4   6        0.14        1.57      2.72 o 
  -9   4   6       19.33       18.64      3.09 o 
  -8   4   6        7.26        2.10      2.65 o 
  -7   4   6       47.23       50.15      3.36 o 
  -6   4   6       12.78       10.11      2.31 o 
  -5   4   6      100.78      104.13      3.58 o 
  -4   4   6      100.92      101.39      3.44 o 
  -3   4   6      288.31      292.33      4.96 o 
  -2   4   6      208.27      205.51      4.22 o 
  -1   4   6       18.20       20.42      2.14 o 
   0   4   6       49.08       53.30      2.88 o 
   1   4   6      271.11      272.35      5.43 o 
   2   4   6       28.94       32.39      2.86 o 
   3   4   6       22.66       21.66      2.86 o 
   4   4   6        9.63        9.72      2.93 o 
   5   4   6       26.77       26.19      3.75 o 
   6   4   6       30.72       40.07      4.34 o 
   7   4   6       14.13       20.17      3.64 o 
   8   4   6        1.53        0.83      2.91 o 
 -13   5   6        7.21        6.41      3.24 o 
 -12   5   6        3.12        0.12      3.09 o 
 -11   5   6        2.55        0.70      3.01 o 
 -10   5   6        0.17        0.44      2.92 o 
  -9   5   6        4.36        8.42      2.78 o 
  -8   5   6       25.74       26.07      3.23 o 
  -7   5   6        1.73        2.04      2.71 o 
  -6   5   6        0.93        0.68      2.27 o 
  -5   5   6        1.51        1.83      2.14 o 
  -4   5   6        8.53        4.41      2.05 o 
  -3   5   6        8.53        8.52      2.18 o 
  -2   5   6       69.83       77.00      3.15 o 
  -1   5   6        0.01        0.77      1.89 o 
   0   5   6       19.87       21.44      2.50 o 
   1   5   6       13.15       10.87      2.64 o 
   2   5   6       22.78       17.05      2.66 o 
   3   5   6        3.29        2.43      2.52 o 
   4   5   6       46.07       46.58      3.81 o 
   5   5   6        0.94        0.79      3.11 o 
   6   5   6       12.00       17.40      3.76 o 
   7   5   6        1.30        3.06      3.18 o 
 -12   6   6        6.49        5.36      3.44 o 
 -11   6   6        0.04        1.96      2.89 o 
 -10   6   6      142.95      153.46      5.60 o 
  -9   6   6        0.84        3.14      2.92 o 
  -8   6   6       18.98       24.30      3.38 o 
  -7   6   6      503.04      520.05      8.47 o 
  -6   6   6      327.82      328.54      6.64 o 
  -5   6   6        0.03        1.24      2.44 o 
  -4   6   6       31.56       38.30      2.94 o 
  -3   6   6      211.03      217.37      5.13 o 
  -2   6   6      525.31      535.88      7.57 o 
  -1   6   6       34.04       34.53      2.81 o 
   0   6   6        0.90        2.97      2.19 o 
   1   6   6       40.78       35.69      3.17 o 
   2   6   6       45.74       38.81      3.55 o 
   3   6   6       17.57       15.75      2.94 o 
   4   6   6       41.15       36.92      3.88 o 
   5   6   6        2.78        2.19      3.34 o 
   6   6   6        5.29        7.36      3.52 o 
   7   6   6       37.62       50.53      4.75 o 
 -11   7   6        7.08        3.46      3.43 o 
 -10   7   6        5.38        7.45      3.28 o 
  -9   7   6        2.74        3.73      3.13 o 
  -8   7   6       12.06        9.87      3.31 o 
  -7   7   6        0.68        0.55      3.04 o 
  -6   7   6      136.50      133.36      4.94 o 
  -5   7   6      379.71      402.86      7.49 o 
  -4   7   6       25.99       24.58      3.20 o 
  -3   7   6        6.58        4.07      2.83 o 
  -2   7   6      202.60      189.07      5.42 o 
  -1   7   6      226.26      230.23      5.82 o 
   0   7   6       11.80       10.24      2.82 o 
   1   7   6        1.90        5.45      2.58 o 
   2   7   6       98.40      108.31      4.94 o 
   3   7   6       15.40       19.29      3.38 o 
   4   7   6        1.82        0.80      3.21 o 
   5   7   6        3.29       10.08      3.14 o 
   6   7   6        9.96       13.38      3.69 o 
 -11   8   6       40.39       39.35      4.33 o 
 -10   8   6       16.00       18.23      3.61 o 
  -9   8   6        9.63       13.88      3.36 o 
  -8   8   6        0.07        0.75      3.14 o 
  -7   8   6       34.23       40.79      3.87 o 
  -6   8   6        8.69       12.22      3.27 o 
  -5   8   6        0.60        2.99      3.09 o 
  -4   8   6       49.74       54.47      3.97 o 
  -3   8   6       55.16       49.32      4.10 o 
  -2   8   6       23.01       21.60      3.21 o 
  -1   8   6       17.77       17.60      3.21 o 
   0   8   6       11.97       15.32      3.03 o 
   1   8   6       46.89       43.94      3.86 o 
   2   8   6        2.26        3.04      3.08 o 
   3   8   6        6.31        9.55      2.99 o 
   4   8   6        7.35       15.15      3.09 o 
   5   8   6        1.42        0.73      3.11 o 
  -9   9   6       14.20       11.82      3.72 o 
  -8   9   6       39.21       37.19      4.19 o 
  -7   9   6        0.92        5.36      3.30 o 
  -6   9   6       12.52       10.26      3.52 o 
  -5   9   6        3.28        5.79      3.20 o 
  -4   9   6       23.83       23.25      3.34 o 
  -3   9   6       11.57       12.27      3.00 o 
  -2   9   6       28.51       28.06      3.41 o 
  -1   9   6       13.72       14.88      3.31 o 
   0   9   6       10.21       13.97      3.11 o 
   1   9   6        0.01        2.32      2.86 o 
   2   9   6       42.91       46.03      4.23 o 
   3   9   6        4.81        5.69      3.17 o 
   4   9   6        0.07        3.31      3.11 o 
  -8  10   6       30.48       29.98      4.39 o 
  -7  10   6       33.48       30.07      3.93 o 
  -6  10   6        0.33        0.13      3.11 o 
  -5  10   6        0.14        3.19      3.19 o 
  -4  10   6       60.19       66.03      4.40 o 
  -3  10   6        3.76        1.79      3.29 o 
  -2  10   6        2.91        0.38      3.30 o 
  -1  10   6       72.21       70.01      4.73 o 
   0  10   6        3.21        1.73      3.24 o 
   1  10   6       48.48       49.23      4.38 o 
   2  10   6        3.64        8.16      3.19 o 
  -4  11   6        1.26        1.21      3.41 o 
  -3  11   6       44.75       49.41      4.39 o 
  -2  11   6        7.98        4.31      3.42 o 
  -1  11   6        0.88        1.35      3.10 o 
 -14   1   7        0.45        2.46      3.51 o 
 -13   1   7       32.68       22.90      4.36 o 
 -12   1   7        1.43        0.94      3.53 o 
 -11   1   7       11.19        7.97      3.42 o 
 -10   1   7      250.53      241.71      6.18 o 
  -9   1   7        0.58        4.84      2.43 o 
  -8   1   7        3.88        6.65      2.29 o 
  -7   1   7        3.73        5.31      2.04 o 
  -6   1   7       53.58       54.97      2.79 o 
  -5   1   7        2.06        1.30      1.89 o 
  -4   1   7      180.37      200.70      4.07 o 
  -3   1   7      376.72      358.11      5.16 o 
  -2   1   7      600.05      611.40      6.71 o 
  -1   1   7      786.64      760.79      7.74 o 
   0   1   7      157.59      149.86      3.92 o 
   1   1   7      175.49      171.93      4.55 o 
   2   1   7       18.30       15.14      2.73 o 
   3   1   7      120.32      114.84      4.41 o 
   4   1   7      178.28      170.54      5.65 o 
   5   1   7        1.73        7.72      2.98 o 
   6   1   7        8.23       10.36      3.28 o 
   7   1   7        3.65        4.31      2.89 o 
   8   1   7        2.72        1.53      2.88 o 
 -14   2   7       15.01       18.75      3.88 o 
 -13   2   7        6.81        5.66      3.23 o 
 -12   2   7       37.98       34.09      4.04 o 
 -11   2   7        0.18        2.85      2.95 o 
 -10   2   7        7.82        8.27      3.02 o 
  -9   2   7      218.01      200.57      5.36 o 
  -8   2   7       20.57       19.87      2.85 o 
  -7   2   7      252.18      274.40      5.23 o 
  -6   2   7        2.23       11.16      1.89 o 
  -5   2   7       87.98       88.56      3.01 o 
  -4   2   7       42.69       48.14      2.40 o 
  -3   2   7        0.19        1.12      1.75 o 
  -2   2   7      215.84      229.32      4.34 o 
  -1   2   7      246.47      249.29      4.72 o 
   0   2   7       11.70       13.68      2.08 o 
   1   2   7      191.41      184.71      4.79 o 
   2   2   7       29.84       26.13      2.95 o 
   3   2   7        3.18        6.93      2.40 o 
   4   2   7       24.50       32.16      3.34 o 
   5   2   7        0.52        4.25      2.92 o 
   6   2   7       30.77       29.34      3.93 o 
   7   2   7        7.31       14.10      3.07 o 
   8   2   7        5.59        2.14      3.18 o 
 -14   3   7       25.81       25.28      3.86 o 
 -13   3   7       10.37        9.01      3.51 o 
 -12   3   7       41.35       40.80      3.93 o 
 -11   3   7      104.12       93.02      4.85 o 
 -10   3   7       11.75       13.49      3.17 o 
  -9   3   7       66.72       74.55      4.05 o 
  -8   3   7      570.09      621.85      8.49 o 
  -7   3   7       54.52       62.64      3.32 o 
  -6   3   7      165.60      179.40      4.34 o 
  -5   3   7       70.93       77.59      3.12 o 
  -4   3   7      802.60      904.46      8.53 o 
  -3   3   7       49.95       54.46      2.74 o 
  -2   3   7      317.11      320.18      5.29 o 
  -1   3   7       76.74       68.71      3.09 o 
   0   3   7       59.64       56.06      2.97 o 
   1   3   7       50.94       49.45      3.01 o 
   2   3   7       81.20       72.23      3.88 o 
   3   3   7        0.01        2.95      2.46 o 
   4   3   7        2.23        0.82      2.79 o 
   5   3   7       43.02       49.28      4.20 o 
   6   3   7        4.56       10.43      3.35 o 
   7   3   7        3.65        2.42      3.24 o 
 -13   4   7        8.63        6.60      3.48 o 
 -12   4   7        2.34        1.69      3.08 o 
 -11   4   7       20.69       22.75      3.29 o 
 -10   4   7        8.01        6.77      3.13 o 
  -9   4   7      184.84      207.52      5.67 o 
  -8   4   7       75.93       87.58      4.02 o 
  -7   4   7      264.66      265.01      5.82 o 
  -6   4   7      209.41      203.68      4.84 o 
  -5   4   7      103.71      117.63      3.86 o 
  -4   4   7      205.22      221.22      4.77 o 
  -3   4   7       76.58       81.97      3.32 o 
  -2   4   7       79.83       80.95      3.21 o 
  -1   4   7        0.72        0.78      2.08 o 
   0   4   7        1.73        2.10      2.17 o 
   1   4   7       90.10       96.97      4.10 o 
   2   4   7        9.69       15.91      2.76 o 
   3   4   7       54.09       50.51      3.92 o 
   4   4   7        2.32        0.73      2.93 o 
   5   4   7       63.40       60.85      4.76 o 
   6   4   7       14.86       12.78      3.85 o 
   7   4   7        2.15        3.54      3.31 o 
 -13   5   7        2.11        1.64      3.06 o 
 -12   5   7        0.64        3.13      3.13 o 
 -11   5   7       74.26       79.48      4.72 o 
 -10   5   7       26.15       24.13      3.73 o 
  -9   5   7      128.41      141.67      5.19 o 
  -8   5   7       18.06       24.03      3.30 o 
  -7   5   7      448.80      473.37      7.89 o 
  -6   5   7       16.17       10.45      2.71 o 
  -5   5   7      140.94      142.93      4.32 o 
  -4   5   7       13.55       14.33      2.44 o 
  -3   5   7       20.06       23.96      2.84 o 
  -2   5   7      278.86      248.76      5.34 o 
  -1   5   7       26.83       22.85      2.75 o 
   0   5   7       21.69       20.79      2.76 o 
   1   5   7        3.69        1.09      2.40 o 
   2   5   7       13.42        9.36      3.09 o 
   3   5   7       21.35       27.10      3.46 o 
   4   5   7        5.95       13.41      3.23 o 
   5   5   7       19.93       20.73      3.94 o 
   6   5   7       52.05       69.42      4.93 o 
 -12   6   7        0.07        3.24      3.24 o 
 -11   6   7        1.68        3.43      3.43 o 
 -10   6   7        0.39        1.35      3.37 o 
  -9   6   7       34.20       29.81      3.95 o 
  -8   6   7        0.25        5.33      2.91 o 
  -7   6   7        0.39        1.14      2.88 o 
  -6   6   7       15.15       17.32      3.02 o 
  -5   6   7        9.87       12.05      2.83 o 
  -4   6   7        3.95        3.27      2.53 o 
  -3   6   7      132.77      126.26      4.34 o 
  -2   6   7       82.41       73.27      3.74 o 
  -1   6   7       11.59        7.56      2.64 o 
   0   6   7        2.04        2.11      2.44 o 
   1   6   7      125.94      125.89      4.87 o 
   2   6   7      186.34      179.77      5.81 o 
   3   6   7        1.33        2.30      2.82 o 
   4   6   7       11.60        9.82      3.57 o 
   5   6   7        7.50        9.50      3.23 o 
   6   6   7        4.71        0.46      3.64 o 
 -11   7   7        7.35       10.40      3.30 o 
 -10   7   7       10.46        6.07      3.76 o 
  -9   7   7        9.09        3.11      3.56 o 
  -8   7   7       15.94       17.87      3.38 o 
  -7   7   7       23.32       21.51      3.49 o 
  -6   7   7        6.87        7.99      3.07 o 
  -5   7   7       12.58       13.66      3.28 o 
  -4   7   7      297.43      307.71      6.68 o 
  -3   7   7      110.49      108.43      4.66 o 
  -2   7   7       66.02       63.66      3.88 o 
  -1   7   7        0.10        1.15      2.81 o 
   0   7   7      186.78      170.65      5.72 o 
   1   7   7       35.67       34.17      3.73 o 
   2   7   7       20.58       21.14      3.39 o 
   3   7   7        9.98        9.65      3.17 o 
   4   7   7       21.51       21.73      3.99 o 
   5   7   7        1.23        4.07      3.06 o 
 -10   8   7        9.44       12.89      3.45 o 
  -9   8   7       31.20       39.91      3.81 o 
  -8   8   7        0.26        4.44      3.23 o 
  -7   8   7       23.84       20.04      3.76 o 
  -6   8   7      142.08      135.19      5.61 o 
  -5   8   7        0.61        4.06      2.78 o 
  -4   8   7       26.17       25.07      3.39 o 
  -3   8   7       37.55       40.43      3.59 o 
  -2   8   7       80.42       80.01      4.45 o 
  -1   8   7       16.17        9.91      3.04 o 
   0   8   7        8.70       10.85      3.03 o 
   1   8   7        1.77        1.49      2.85 o 
   2   8   7        0.35        1.44      3.01 o 
   3   8   7        8.32       16.33      3.02 o 
   4   8   7        5.81        7.50      3.12 o 
  -9   9   7        0.10        2.30      3.28 o 
  -8   9   7       19.19       19.57      3.89 o 
  -7   9   7       31.86       33.87      3.94 o 
  -6   9   7        2.12        0.13      3.09 o 
  -5   9   7       49.14       55.53      4.15 o 
  -4   9   7       28.24       26.67      3.66 o 
  -3   9   7       10.77       12.05      2.98 o 
  -2   9   7       27.79       27.00      3.65 o 
  -1   9   7       87.71       92.14      4.82 o 
   0   9   7        0.18        1.15      3.14 o 
   1   9   7       28.56       28.71      3.99 o 
   2   9   7        0.45        2.12      2.79 o 
   3   9   7        6.05       14.52      3.32 o 
  -7  10   7        3.35        1.89      3.23 o 
  -6  10   7        0.45        0.66      3.15 o 
  -5  10   7        0.07        3.26      3.26 o 
  -4  10   7        4.13        2.33      3.36 o 
  -3  10   7        8.65       10.44      3.11 o 
  -2  10   7        9.56        3.62      3.36 o 
  -1  10   7        3.43        3.39      3.02 o 
   0  10   7        7.35       12.36      3.32 o 
   1  10   7        3.91       12.07      3.15 o 
 -14   0   8       40.00       42.68      5.15 o 
 -13   0   8       44.02       52.66      4.64 o 
 -12   0   8      106.81      102.33      5.57 o 
 -11   0   8       90.75       71.22      4.60 o 
 -10   0   8      201.20      183.81      5.78 o 
  -9   0   8        0.61        1.44      2.54 o 
  -8   0   8      191.88      177.44      5.09 o 
  -7   0   8       59.79       61.82      3.23 o 
  -6   0   8      371.08      378.00      6.23 o 
  -5   0   8        3.71        3.67      1.93 o 
  -4   0   8      234.65      248.38      4.93 o 
  -3   0   8       23.80       20.17      2.17 o 
  -2   0   8       12.50       12.56      2.16 o 
  -1   0   8      821.13      759.44      8.68 o 
   0   0   8      208.23      189.49      4.92 o 
   1   0   8      359.71      356.84      6.84 o 
   2   0   8      161.59      168.66      5.38 o 
   3   0   8      192.67      195.54      5.99 o 
   4   0   8       75.37       77.97      4.45 o 
   5   0   8      107.47      138.49      6.06 o 
   6   0   8        3.07        4.40      2.97 o 
   7   0   8        0.95        0.39      2.65 o 
 -14   1   8        0.10        2.38      3.75 o 
 -13   1   8       35.13       38.56      4.30 o 
 -12   1   8       37.20       36.32      4.35 o 
 -11   1   8        1.80        2.59      3.15 o 
 -10   1   8        0.86        3.67      2.84 o 
  -9   1   8        0.01        0.40      2.62 o 
  -8   1   8       47.65       50.43      3.24 o 
  -7   1   8      148.41      153.92      4.48 o 
  -6   1   8       75.70       70.40      3.26 o 
  -5   1   8       34.84       41.87      2.56 o 
  -4   1   8       11.26       28.97      2.46 o 
  -3   1   8      396.47      387.06      5.88 o 
  -2   1   8      289.85      278.67      5.30 o 
  -1   1   8        0.01        0.32      2.23 o 
   0   1   8       70.73       71.77      3.54 o 
   1   1   8       44.78       43.57      3.37 o 
   2   1   8       53.08       47.74      3.53 o 
   3   1   8       24.09       24.29      3.23 o 
   4   1   8        5.17        3.43      3.32 o 
   5   1   8       22.56       23.43      4.00 o 
   6   1   8        1.79       11.50      2.61 o 
   7   1   8        0.09        0.27      2.92 o 
 -14   2   8        9.59       12.23      3.70 o 
 -13   2   8       12.30       15.65      3.71 o 
 -12   2   8      288.66      277.95      7.82 o 
 -11   2   8       61.34       61.88      4.40 o 
 -10   2   8      318.66      322.84      7.20 o 
  -9   2   8        1.44        3.59      3.00 o 
  -8   2   8      465.78      491.08      7.70 o 
  -7   2   8      319.78      330.34      5.99 o 
  -6   2   8       26.71       26.44      2.69 o 
  -5   2   8        0.00        0.30      2.04 o 
  -4   2   8      483.70      514.93      6.83 o 
  -3   2   8        4.76       10.17      2.19 o 
  -2   2   8       58.11       60.12      3.10 o 
  -1   2   8      168.36      180.93      4.52 o 
   0   2   8      188.47      183.10      4.84 o 
   1   2   8        0.52        0.10      2.44 o 
   2   2   8      235.89      215.85      6.07 o 
   3   2   8        0.61        3.19      2.65 o 
   4   2   8       61.96       62.47      4.44 o 
   5   2   8        4.43        0.83      3.31 o 
   6   2   8        1.70        0.87      3.36 o 
   7   2   8        2.88        4.41      3.32 o 
 -14   3   8        3.91        2.97      3.50 o 
 -13   3   8       39.64       45.54      4.30 o 
 -12   3   8        0.49        3.30      3.13 o 
 -11   3   8       44.76       48.01      4.06 o 
 -10   3   8        0.21        1.77      3.09 o 
  -9   3   8      165.07      161.96      5.25 o 
  -8   3   8       43.52       46.65      3.47 o 
  -7   3   8       25.67       22.72      2.95 o 
  -6   3   8      156.68      165.91      4.49 o 
  -5   3   8        4.74        3.49      2.29 o 
  -4   3   8      230.71      218.65      5.02 o 
  -3   3   8       34.76       34.75      2.73 o 
  -2   3   8       73.74       67.93      3.32 o 
  -1   3   8       39.54       38.28      2.80 o 
   0   3   8       17.99       21.45      2.67 o 
   1   3   8      400.85      391.22      7.34 o 
   2   3   8       18.22       14.12      3.45 o 
   3   3   8       32.02       37.10      3.33 o 
   4   3   8        0.60        1.40      2.96 o 
   5   3   8        4.14        4.85      3.39 o 
   6   3   8       25.29       32.81      4.45 o 
 -13   4   8       13.79       13.52      3.60 o 
 -12   4   8        1.82        2.51      2.99 o 
 -11   4   8        0.01        2.58      3.24 o 
 -10   4   8       18.81       18.82      3.59 o 
  -9   4   8       87.70       94.33      4.55 o 
  -8   4   8       23.83       26.55      3.27 o 
  -7   4   8       46.02       52.84      3.44 o 
  -6   4   8       55.17       56.47      3.41 o 
  -5   4   8        4.46        5.23      2.45 o 
  -4   4   8      119.49      135.87      4.40 o 
  -3   4   8      433.17      427.59      6.74 o 
  -2   4   8       24.43       24.75      2.72 o 
  -1   4   8        0.05        1.88      2.20 o 
   0   4   8       95.78       81.63      4.02 o 
   1   4   8        0.52        1.15      2.64 o 
   2   4   8       35.70       33.22      3.41 o 
   3   4   8        3.51        2.40      2.80 o 
   4   4   8        9.00        8.67      3.16 o 
   5   4   8        2.70        0.85      3.36 o 
   6   4   8        1.24        0.15      3.33 o 
 -13   5   8        3.27        0.92      3.28 o 
 -12   5   8        4.41        5.24      3.38 o 
 -11   5   8       24.91       25.98      3.77 o 
 -10   5   8       32.21       30.05      4.01 o 
  -9   5   8       77.54       73.15      4.45 o 
  -8   5   8        7.91        8.90      3.08 o 
  -7   5   8      232.86      242.30      5.99 o 
  -6   5   8       35.85       38.13      3.30 o 
  -5   5   8      680.98      656.00      8.76 o 
  -4   5   8       12.04       10.65      2.98 o 
  -3   5   8       83.77       73.58      3.82 o 
  -2   5   8       82.39       77.87      3.88 o 
  -1   5   8      164.58      153.03      4.92 o 
   0   5   8      105.12      101.11      4.28 o 
   1   5   8       47.27       47.41      3.77 o 
   2   5   8        9.83       10.60      3.28 o 
   3   5   8       12.42       12.51      3.22 o 
   4   5   8        7.25        2.13      3.33 o 
   5   5   8        2.40        7.32      3.18 o 
 -12   6   8        2.61        4.78      3.21 o 
 -11   6   8       13.68       19.42      3.62 o 
 -10   6   8       64.62       61.22      4.71 o 
  -9   6   8        3.16        3.12      3.04 o 
  -8   6   8       84.24       76.40      4.53 o 
  -7   6   8        7.72        8.25      3.05 o 
  -6   6   8      360.90      337.55      7.07 o 
  -5   6   8       54.95       53.62      3.91 o 
  -4   6   8      503.45      500.32      8.16 o 
  -3   6   8       19.93       23.44      3.38 o 
  -2   6   8      228.99      209.40      5.59 o 
  -1   6   8        0.43        2.16      2.63 o 
   0   6   8       20.63       14.15      3.14 o 
   1   6   8        2.24        0.24      2.98 o 
   2   6   8       16.17       14.70      3.40 o 
   3   6   8        1.39        5.38      2.92 o 
   4   6   8        0.11        1.67      3.04 o 
   5   6   8        1.85        3.35      3.19 o 
 -11   7   8        9.96       25.60      3.74 o 
 -10   7   8       71.67       67.81      5.10 o 
  -9   7   8        0.04        0.25      3.14 o 
  -8   7   8       58.04       45.87      4.01 o 
  -7   7   8       85.82       83.66      4.52 o 
  -6   7   8       29.05       29.21      3.52 o 
  -5   7   8        0.10        3.09      3.09 o 
  -4   7   8       27.31       27.13      3.28 o 
  -3   7   8        2.56        2.62      2.96 o 
  -2   7   8        6.39        9.70      2.83 o 
  -1   7   8        0.60        1.88      2.82 o 
   0   7   8        3.87        5.03      3.01 o 
   1   7   8       22.87       25.41      3.45 o 
   2   7   8        3.33        2.47      2.95 o 
   3   7   8       12.21       12.45      3.18 o 
   4   7   8       12.22       14.15      3.24 o 
 -10   8   8        0.58        4.25      3.36 o 
  -9   8   8        0.00        1.32      3.44 o 
  -8   8   8        0.04        2.04      3.21 o 
  -7   8   8       10.49       12.89      3.57 o 
  -6   8   8        2.27        1.65      3.02 o 
  -5   8   8       19.05       16.99      3.25 o 
  -4   8   8        1.37        2.76      2.96 o 
  -3   8   8        1.50        4.87      2.88 o 
  -2   8   8       44.18       37.97      3.89 o 
  -1   8   8       41.49       37.88      3.86 o 
   0   8   8        1.66        1.74      3.12 o 
   1   8   8        5.43        4.26      3.07 o 
   2   8   8       19.36       12.92      3.57 o 
   3   8   8        0.82        5.98      2.73 o 
  -8   9   8        0.44        0.13      3.30 o 
  -7   9   8        0.20        2.60      3.27 o 
  -6   9   8        1.97        0.63      3.38 o 
  -5   9   8       10.47        7.68      3.32 o 
  -4   9   8        3.15        4.44      2.98 o 
  -3   9   8        7.75        6.57      3.10 o 
  -2   9   8        0.42        2.86      2.97 o 
  -1   9   8       11.76        5.53      3.46 o 
   0   9   8        2.35        0.79      3.15 o 
   1   9   8        7.62        0.27      3.36 o 
  -6  10   8        2.00        3.17      3.24 o 
  -5  10   8       44.18       39.94      4.40 o 
  -4  10   8       12.07       19.00      3.62 o 
  -3  10   8        0.44        0.52      3.09 o 
  -2  10   8        0.26        0.00      2.87 o 
  -1  10   8        6.18        8.79      3.05 o 
 -14   1   9       27.86       34.70      4.40 o 
 -13   1   9       74.55       71.08      5.60 o 
 -12   1   9       30.61       25.40      3.76 o 
 -11   1   9       37.61       32.93      3.80 o 
 -10   1   9       42.36       38.24      3.87 o 
  -9   1   9      690.39      675.52     10.00 o 
  -8   1   9       94.01      103.93      4.67 o 
  -7   1   9      147.22      152.59      4.87 o 
  -6   1   9       64.10       66.25      3.72 o 
  -5   1   9       40.85       37.28      3.04 o 
  -4   1   9       49.91       56.46      3.30 o 
  -3   1   9      174.35      172.10      4.75 o 
  -2   1   9      125.58      113.80      4.30 o 
  -1   1   9      205.09      200.29      5.30 o 
   0   1   9       53.34       53.70      3.53 o 
   1   1   9        3.53        2.19      2.75 o 
   2   1   9        7.51        3.55      3.14 o 
   3   1   9        2.45        6.66      2.96 o 
   4   1   9       10.57       12.54      3.44 o 
   5   1   9        0.36        7.78      2.99 o 
   6   1   9        4.12        9.79      3.44 o 
 -14   2   9        5.33        2.01      3.89 o 
 -13   2   9       48.62       49.28      5.02 o 
 -12   2   9        8.66       10.32      3.77 o 
 -11   2   9        0.54        3.50      3.50 o 
 -10   2   9        1.03        6.64      3.12 o 
  -9   2   9        0.31        0.00      3.06 o 
  -8   2   9        6.37        7.14      2.96 o 
  -7   2   9      205.36      195.15      5.36 o 
  -6   2   9      173.52      178.29      4.96 o 
  -5   2   9      232.62      239.70      5.46 o 
  -4   2   9        4.06        8.20      2.58 o 
  -3   2   9      180.53      170.27      4.69 o 
  -2   2   9      470.39      438.75      7.08 o 
  -1   2   9       83.40       77.35      3.88 o 
   0   2   9       89.27       83.84      4.07 o 
   1   2   9        3.17        2.33      3.12 o 
   2   2   9        0.18        1.31      2.87 o 
   3   2   9        0.40        1.25      3.12 o 
   4   2   9       48.30       51.52      4.20 o 
   5   2   9        0.85        1.15      3.44 o 
   6   2   9       23.79       29.93      4.22 o 
 -13   3   9       49.46       36.89      4.64 o 
 -12   3   9      112.03      113.82      5.30 o 
 -11   3   9       94.24       98.51      5.03 o 
 -10   3   9      111.00      123.45      4.98 o 
  -9   3   9       15.06       13.93      3.15 o 
  -8   3   9      157.27      163.57      5.19 o 
  -7   3   9       59.97       54.42      3.62 o 
  -6   3   9       23.14       26.66      3.15 o 
  -5   3   9      137.06      133.46      4.57 o 
  -4   3   9      596.46      620.99      8.39 o 
  -3   3   9        0.25        0.00      2.48 o 
  -2   3   9       10.89       14.73      2.68 o 
  -1   3   9       25.20       22.99      3.00 o 
   0   3   9      155.27      156.81      5.17 o 
   1   3   9      113.42      120.29      5.23 o 
   2   3   9        4.75        3.04      3.03 o 
   3   3   9       13.31       13.59      3.23 o 
   4   3   9        2.86        2.71      3.23 o 
   5   3   9        0.00        0.15      3.13 o 
 -13   4   9        7.37        8.64      3.55 o 
 -12   4   9        2.37        2.82      3.44 o 
 -11   4   9        4.52        2.79      3.54 o 
 -10   4   9        7.83        8.65      3.41 o 
  -9   4   9        0.63        1.41      2.90 o 
  -8   4   9       58.04       62.28      4.03 o 
  -7   4   9       36.29       28.57      3.41 o 
  -6   4   9       16.13       15.33      2.90 o 
  -5   4   9       33.18       33.96      3.46 o 
  -4   4   9       85.82       87.34      4.02 o 
  -3   4   9       27.29       22.36      2.96 o 
  -2   4   9      162.14      146.32      4.80 o 
  -1   4   9       14.21       10.36      2.80 o 
   0   4   9       72.18       60.43      4.06 o 
   1   4   9       12.86       13.29      3.14 o 
   2   4   9        2.02        4.77      3.09 o 
   3   4   9       35.72       45.18      4.05 o 
   4   4   9        0.08        0.27      2.91 o 
   5   4   9        0.12        0.88      3.23 o 
 -12   5   9        0.24        1.97      3.57 o 
 -11   5   9        6.90        5.46      3.49 o 
 -10   5   9        3.15        5.55      3.22 o 
  -9   5   9      118.29      113.80      5.11 o 
  -8   5   9       16.12       18.10      3.35 o 
  -7   5   9        6.25        5.22      3.09 o 
  -6   5   9       27.26       27.68      3.43 o 
  -5   5   9       32.10       31.53      3.62 o 
  -4   5   9       81.41       76.03      4.20 o 
  -3   5   9        4.83        2.76      2.91 o 
  -2   5   9      103.49      107.17      4.62 o 
  -1   5   9      180.65      178.32      5.63 o 
   0   5   9       12.07        8.52      3.23 o 
   1   5   9        1.16        0.60      2.91 o 
   2   5   9       91.13      105.19      5.18 o 
   3   5   9        0.00        1.32      3.01 o 
   4   5   9        8.63        5.28      3.62 o 
 -12   6   9        0.62        3.18      3.62 o 
 -11   6   9        0.57        1.68      3.54 o 
 -10   6   9       10.50        8.75      3.65 o 
  -9   6   9       36.28       37.04      3.97 o 
  -8   6   9        0.76        2.97      2.93 o 
  -7   6   9       10.60       10.12      3.06 o 
  -6   6   9       40.86       45.99      3.91 o 
  -5   6   9       93.45       74.62      4.30 o 
  -4   6   9       52.94       59.36      3.77 o 
  -3   6   9        5.85        9.93      2.88 o 
  -2   6   9       11.11       10.59      3.07 o 
  -1   6   9        3.92        7.83      2.77 o 
   0   6   9       16.58       14.60      2.97 o 
   1   6   9        1.68        1.01      3.09 o 
   2   6   9        1.04        3.06      3.06 o 
   3   6   9        0.03        0.27      2.87 o 
   4   6   9        2.88        6.86      3.12 o 
 -11   7   9        1.27        0.72      3.77 o 
 -10   7   9        0.33        0.54      3.36 o 
  -9   7   9       50.54       52.42      4.33 o 
  -8   7   9        8.77        5.69      3.47 o 
  -7   7   9        1.04        5.60      3.02 o 
  -6   7   9        0.10        3.63      2.81 o 
  -5   7   9        0.01        4.24      2.74 o 
  -4   7   9        2.21        2.69      2.95 o 
  -3   7   9        0.29        1.45      2.74 o 
  -2   7   9        7.53        6.91      2.93 o 
  -1   7   9       30.35       22.16      3.46 o 
   0   7   9       11.81       10.43      3.22 o 
   1   7   9        3.76        1.68      3.11 o 
   2   7   9       11.05       11.56      3.24 o 
   3   7   9        2.12        3.56      3.02 o 
  -9   8   9        4.45        3.42      3.49 o 
  -8   8   9        4.73        7.55      3.25 o 
  -7   8   9        9.91        1.74      3.47 o 
  -6   8   9       32.46       30.74      3.92 o 
  -5   8   9       22.92       20.92      3.23 o 
  -4   8   9        0.20        3.33      3.02 o 
  -3   8   9       12.94        7.56      3.51 o 
  -2   8   9       13.05       12.09      3.18 o 
  -1   8   9       12.24       18.66      3.31 o 
   0   8   9        5.44       11.49      3.12 o 
   1   8   9        3.01        0.40      3.23 o 
  -7   9   9        0.87        0.65      3.15 o 
  -6   9   9        0.00        1.91      3.09 o 
  -5   9   9        0.02        5.01      2.78 o 
  -4   9   9        2.54        2.76      3.31 o 
  -3   9   9       15.47       15.89      3.35 o 
  -2   9   9        0.60        2.02      2.79 o 
  -1   9   9       20.36       18.50      3.69 o 
 -14   0  10       63.04       53.42      4.80 o 
 -13   0  10      103.75       95.03      5.51 o 
 -12   0  10       54.87       47.21      4.55 o 
 -11   0  10        1.84        2.51      3.43 o 
 -10   0  10      125.92      110.54      5.50 o 
  -9   0  10      198.85      202.01      6.48 o 
  -8   0  10      126.82      137.55      5.35 o 
  -7   0  10      606.85      590.16      9.21 o 
  -6   0  10      495.87      504.96      8.30 o 
  -5   0  10       63.65       71.89      4.00 o 
  -4   0  10       66.82       62.88      3.79 o 
  -3   0  10     1008.58      962.81     11.11 o 
  -2   0  10      435.72      387.92      7.42 o 
  -1   0  10        0.02        4.40      2.46 o 
   0   0  10       18.25       13.19      3.27 o 
   1   0  10       58.70       50.94      4.31 o 
   2   0  10       41.07       37.69      3.89 o 
   3   0  10       77.78       82.34      4.97 o 
   4   0  10        1.71        0.84      3.01 o 
   5   0  10       11.72       14.51      3.48 o 
 -14   1  10       14.42       17.30      4.28 o 
 -13   1  10        0.02        1.16      3.44 o 
 -12   1  10       19.56       17.02      3.65 o 
 -11   1  10      207.03      185.09      6.66 o 
 -10   1  10       12.78        7.27      3.68 o 
  -9   1  10        4.81        9.79      3.68 o 
  -8   1  10      434.45      459.77      8.54 o 
  -7   1  10      107.61      108.03      4.92 o 
  -6   1  10      270.40      276.64      6.29 o 
  -5   1  10       36.10       37.42      3.44 o 
  -4   1  10      407.76      387.32      7.31 o 
  -3   1  10       15.45       10.75      3.11 o 
  -2   1  10      100.38       97.97      4.31 o 
  -1   1  10       97.60       96.01      4.35 o 
   0   1  10        5.81        7.71      2.95 o 
   1   1  10       22.84       20.53      3.22 o 
   2   1  10       40.35       47.68      3.99 o 
   3   1  10       13.39        9.65      3.48 o 
   4   1  10        1.02        0.42      3.17 o 
 -13   2  10       69.36       78.40      5.21 o 
 -12   2  10       21.38       28.22      3.88 o 
 -11   2  10       67.81       62.28      4.87 o 
 -10   2  10       53.84       56.42      4.48 o 
  -9   2  10        2.64        3.68      3.20 o 
  -8   2  10      101.26      105.36      5.00 o 
  -7   2  10       60.93       67.10      3.88 o 
  -6   2  10       68.19       59.60      3.80 o 
  -5   2  10       50.14       47.77      3.67 o 
  -4   2  10        5.67        5.79      2.86 o 
  -3   2  10      106.89      107.77      4.44 o 
  -2   2  10       20.27       24.21      3.18 o 
  -1   2  10      211.87      203.44      6.13 o 
   0   2  10        0.44        3.19      3.19 o 
   1   2  10      156.80      159.90      6.02 o 
   2   2  10        2.56        0.26      3.15 o 
   3   2  10        0.76        2.03      3.14 o 
   4   2  10        1.11        3.37      3.37 o 
 -13   3  10        4.18        3.70      3.70 o 
 -12   3  10       11.52       11.65      3.45 o 
 -11   3  10        6.38       10.04      3.70 o 
 -10   3  10        6.74        9.87      3.47 o 
  -9   3  10       85.92       91.38      4.88 o 
  -8   3  10       48.85       53.84      3.93 o 
  -7   3  10       24.88       27.54      3.56 o 
  -6   3  10       14.61       11.66      3.11 o 
  -5   3  10        2.20        4.16      2.85 o 
  -4   3  10        3.04        4.07      2.93 o 
  -3   3  10       11.85       16.15      3.03 o 
  -2   3  10       20.83       14.57      3.19 o 
  -1   3  10      102.83      104.49      4.87 o 
   0   3  10      184.69      184.31      5.93 o 
   1   3  10        2.11        1.26      2.89 o 
   2   3  10        7.03        9.34      3.04 o 
   3   3  10       10.59       16.49      3.07 o 
   4   3  10       43.00       56.12      4.57 o 
 -13   4  10        0.00        1.57      3.59 o 
 -12   4  10       11.54       17.60      3.85 o 
 -11   4  10       30.75       23.66      3.98 o 
 -10   4  10        1.60        2.30      3.15 o 
  -9   4  10      284.45      278.64      7.22 o 
  -8   4  10       21.00       17.12      3.46 o 
  -7   4  10        1.00        1.65      3.03 o 
  -6   4  10       82.01       94.47      4.39 o 
  -5   4  10      175.73      159.49      5.33 o 
  -4   4  10      357.10      341.64      7.29 o 
  -3   4  10        7.28        4.10      3.01 o 
  -2   4  10        1.08        8.02      2.93 o 
  -1   4  10        4.29        0.35      3.02 o 
   0   4  10       29.07       24.35      3.37 o 
   1   4  10       12.36       20.53      3.28 o 
   2   4  10        0.67        3.29      3.29 o 
   3   4  10       16.50       13.77      3.35 o 
   4   4  10        2.93        4.29      3.34 o 
 -12   5  10        6.69        9.73      3.72 o 
 -11   5  10        2.97        5.31      3.38 o 
 -10   5  10        3.71        0.48      3.16 o 
  -9   5  10        3.80        2.72      3.29 o 
  -8   5  10      112.95      103.00      4.88 o 
  -7   5  10        7.77        9.11      3.41 o 
  -6   5  10      104.11       96.97      4.71 o 
  -5   5  10        5.10        5.31      3.23 o 
  -4   5  10       43.82       37.13      3.79 o 
  -3   5  10       11.40       13.18      3.21 o 
  -2   5  10       65.14       65.84      4.04 o 
  -1   5  10       35.57       32.29      3.56 o 
   0   5  10        0.01        1.23      2.81 o 
   1   5  10        9.14        9.94      3.29 o 
   2   5  10       24.41       27.44      4.01 o 
   3   5  10        7.30        8.46      3.30 o 
 -11   6  10        9.53       11.51      3.76 o 
 -10   6  10        0.09        2.02      3.24 o 
  -9   6  10        1.63        0.73      3.05 o 
  -8   6  10        0.98        2.02      3.15 o 
  -7   6  10       42.97       36.94      3.97 o 
  -6   6  10      170.63      154.58      5.90 o 
  -5   6  10        9.54        6.28      3.21 o 
  -4   6  10      166.64      157.26      5.67 o 
  -3   6  10        0.55        1.36      2.95 o 
  -2   6  10        9.21       12.88      2.96 o 
  -1   6  10        0.41        1.57      2.86 o 
   0   6  10        0.24        3.06      3.06 o 
   1   6  10        6.15        3.99      3.27 o 
   2   6  10        2.86        2.94      3.14 o 
 -10   7  10        0.02        2.89      3.42 o 
  -9   7  10        9.20        9.56      3.50 o 
  -8   7  10        1.35        5.17      3.10 o 
  -7   7  10       12.69       12.56      3.32 o 
  -6   7  10        0.17        3.22      3.22 o 
  -5   7  10        2.57        4.34      3.09 o 
  -4   7  10       14.70        8.26      3.28 o 
  -3   7  10        8.34       10.85      3.08 o 
  -2   7  10        9.69        9.86      3.16 o 
  -1   7  10        6.91        6.74      3.03 o 
   0   7  10        0.07        3.40      3.00 o 
   1   7  10        4.04        4.74      2.93 o 
  -8   8  10       13.51        7.83      3.71 o 
  -7   8  10        1.54        1.26      3.23 o 
  -6   8  10        0.49        2.35      3.07 o 
  -5   8  10       24.73       24.97      3.71 o 
  -4   8  10       14.88       16.48      3.43 o 
  -3   8  10        0.58        2.82      3.06 o 
  -2   8  10       15.78       17.95      3.40 o 
  -1   8  10       19.03       19.60      3.49 o 
  -5   9  10       40.21       39.47      4.16 o 
  -4   9  10        0.20        2.29      3.23 o 
 -13   1  11        1.05        2.87      3.55 o 
 -12   1  11        1.01        4.29      3.50 o 
 -11   1  11        0.67        1.32      3.83 o 
 -10   1  11       37.59       32.55      4.41 o 
  -9   1  11       10.42       11.25      4.04 o 
  -8   1  11        0.91        2.39      3.50 o 
  -7   1  11        0.31        2.15      3.26 o 
  -6   1  11       13.87       21.41      3.42 o 
  -5   1  11        0.65        3.24      3.24 o 
  -4   1  11       17.09        9.94      3.28 o 
  -3   1  11       54.97       57.14      4.12 o 
  -2   1  11        0.00        1.07      2.94 o 
  -1   1  11        2.07        0.50      3.23 o 
   0   1  11       25.68       22.81      3.83 o 
   1   1  11       12.04       16.57      3.55 o 
   2   1  11        3.99        3.14      3.21 o 
   3   1  11        4.06        9.55      3.38 o 
 -13   2  11       22.49       16.93      3.96 o 
 -12   2  11       52.38       46.68      5.09 o 
 -11   2  11        1.66        0.00      3.88 o 
 -10   2  11        2.69        9.97      3.61 o 
  -9   2  11      317.03      344.62      8.00 o 
  -8   2  11      170.75      174.63      6.23 o 
  -7   2  11       34.79       31.13      3.80 o 
  -6   2  11       13.52       10.78      3.28 o 
  -5   2  11       38.89       38.17      3.95 o 
  -4   2  11       74.66       71.36      4.26 o 
  -3   2  11       92.47       81.25      4.52 o 
  -2   2  11       57.93       51.48      4.30 o 
  -1   2  11       41.27       47.31      4.11 o 
   0   2  11        1.38        0.52      3.27 o 
   1   2  11        4.75        2.89      3.45 o 
   2   2  11        1.35        3.00      3.33 o 
   3   2  11        5.54       10.87      3.42 o 
 -13   3  11       10.79        6.57      3.88 o 
 -12   3  11       39.31       33.68      4.48 o 
 -11   3  11        8.42        3.80      3.77 o 
 -10   3  11        0.09        3.44      3.44 o 
  -9   3  11       74.09       76.72      5.07 o 
  -8   3  11      102.15      111.59      5.05 o 
  -7   3  11       23.92       24.07      3.79 o 
  -6   3  11       71.89       67.33      4.65 o 
  -5   3  11       53.74       43.11      4.19 o 
  -4   3  11       82.86       78.99      4.60 o 
  -3   3  11        1.03        2.21      2.96 o 
  -2   3  11        0.37        2.76      2.99 o 
  -1   3  11        0.77        1.51      3.03 o 
   0   3  11        7.83        3.79      3.27 o 
   1   3  11       28.45       39.48      3.81 o 
   2   3  11        5.75        2.59      3.24 o 
   3   3  11       11.82       16.21      3.77 o 
 -12   4  11       83.70       79.84      4.91 o 
 -11   4  11       23.89       11.06      4.19 o 
 -10   4  11        4.31        3.44      3.61 o 
  -9   4  11       16.73       15.68      4.03 o 
  -8   4  11       40.99       46.08      4.36 o 
  -7   4  11       78.62       75.15      4.74 o 
  -6   4  11        1.18        0.70      3.30 o 
  -5   4  11      139.10      134.71      5.35 o 
  -4   4  11       17.96       16.48      3.53 o 
  -3   4  11      142.91      121.71      5.08 o 
  -2   4  11        1.24        0.00      2.78 o 
  -1   4  11        6.48        2.02      3.23 o 
   0   4  11       28.78       32.39      3.70 o 
   1   4  11        1.01        3.33      3.43 o 
   2   4  11        0.11        5.21      3.03 o 
 -11   5  11      154.57      139.33      6.07 o 
 -10   5  11       22.69       26.33      3.74 o 
  -9   5  11       21.11       19.42      3.95 o 
  -8   5  11        5.07        2.86      3.58 o 
  -7   5  11       20.25       19.75      3.67 o 
  -6   5  11      151.23      163.74      5.97 o 
  -5   5  11       18.44       22.03      3.64 o 
  -4   5  11        0.02        2.98      3.20 o 
  -3   5  11        4.05        5.62      3.17 o 
  -2   5  11       10.89        9.70      3.13 o 
  -1   5  11        0.18        2.05      2.95 o 
   0   5  11        0.07        2.52      2.92 o 
   1   5  11        3.62        2.10      3.46 o 
 -10   6  11        3.20        0.00      3.24 o 
  -9   6  11       21.24       12.21      3.78 o 
  -8   6  11        0.13        3.19      3.19 o 
  -7   6  11        5.21        9.72      3.23 o 
  -6   6  11        6.32        7.98      3.37 o 
  -5   6  11        0.89        0.85      3.27 o 
  -4   6  11       12.79       11.56      3.11 o 
  -3   6  11        0.04        3.18      3.18 o 
  -2   6  11        5.19        7.24      3.17 o 
  -1   6  11       35.56       39.30      4.13 o 
   0   6  11        0.75        0.95      3.05 o 
  -9   7  11        6.47        9.81      3.22 o 
  -8   7  11       24.88       19.67      3.62 o 
  -7   7  11        2.31        1.50      3.13 o 
  -6   7  11       28.75       28.77      3.79 o 
  -5   7  11        0.32        1.85      3.07 o 
  -4   7  11        7.40        9.82      3.39 o 
  -3   7  11        6.39        5.09      3.14 o 
  -2   7  11       19.03       20.78      3.66 o 
  -1   7  11        5.19        5.88      3.23 o 
  -6   8  11       33.37       40.25      4.22 o 
  -5   8  11        5.30        0.76      3.45 o 
  -4   8  11       60.05       49.60      4.27 o 
 -13   0  12        0.10        3.67      3.75 o 
 -12   0  12      120.73      111.97      6.26 o 
 -11   0  12       21.64       26.26      4.43 o 
 -10   0  12      153.87      150.68      6.47 o 
  -9   0  12        0.16        0.45      3.92 o 
  -8   0  12      295.92      285.68      7.90 o 
  -7   0  12        4.11        8.71      3.71 o 
  -6   0  12      278.12      282.48      7.67 o 
  -5   0  12       22.83       26.29      3.74 o 
  -4   0  12      129.39      119.42      5.38 o 
  -3   0  12       77.01       79.28      5.04 o 
  -2   0  12       14.94       15.89      3.48 o 
  -1   0  12        0.17        0.84      3.24 o 
   0   0  12       16.75       12.80      3.69 o 
   1   0  12       13.39       28.47      3.98 o 
   2   0  12       31.88       34.41      3.96 o 
 -12   1  12       11.40       12.91      4.81 o 
 -11   1  12       11.48        9.42      4.57 o 
 -10   1  12        8.02       10.19      3.96 o 
  -9   1  12        9.54       12.89      3.84 o 
  -8   1  12       10.55        4.45      3.98 o 
  -7   1  12       85.14       81.73      5.03 o 
  -6   1  12        0.02        1.18      3.19 o 
  -5   1  12       33.97       37.65      4.08 o 
  -4   1  12        0.00        1.32      3.24 o 
  -3   1  12       88.49       84.52      4.95 o 
  -2   1  12        0.00        0.14      3.34 o 
  -1   1  12      112.40      124.68      5.84 o 
   0   1  12        0.40        0.43      3.12 o 
   1   1  12        8.63        1.19      3.63 o 
   2   1  12        1.83        6.80      3.37 o 
 -12   2  12       16.46        9.66      4.71 o 
 -11   2  12       39.56       41.79      5.04 o 
 -10   2  12        7.26        3.30      4.08 o 
  -9   2  12        9.58        9.91      3.81 o 
  -8   2  12        2.69        4.85      3.39 o 
  -7   2  12        0.08        1.32      3.25 o 
  -6   2  12        0.29        3.33      3.33 o 
  -5   2  12       25.54       19.15      3.83 o 
  -4   2  12        4.43        2.99      3.42 o 
  -3   2  12        0.38        0.39      3.13 o 
  -2   2  12       56.32       61.69      4.57 o 
  -1   2  12        6.64        7.06      3.39 o 
   0   2  12        4.19        7.83      3.57 o 
   1   2  12        0.06        4.01      3.18 o 
 -12   3  12       10.63       14.11      4.17 o 
 -11   3  12       59.75       49.07      5.11 o 
 -10   3  12        5.40       12.03      3.56 o 
  -9   3  12       19.04       17.74      3.98 o 
  -8   3  12        0.41        0.00      3.28 o 
  -7   3  12       10.54       14.70      3.65 o 
  -6   3  12       64.05       73.65      4.56 o 
  -5   3  12        8.08       11.31      3.53 o 
  -4   3  12        3.22        5.04      3.29 o 
  -3   3  12        8.12        9.50      3.14 o 
  -2   3  12        0.21        1.86      3.12 o 
  -1   3  12        0.05        0.83      3.19 o 
   0   3  12        1.15        4.12      3.21 o 
   1   3  12        6.50        0.44      3.58 o 
 -11   4  12      100.52       98.99      6.01 o 
 -10   4  12       54.27       61.83      4.99 o 
  -9   4  12        8.78        3.91      3.71 o 
  -8   4  12       25.75       33.25      4.33 o 
  -7   4  12        0.04        3.65      3.24 o 
  -6   4  12      105.75      103.14      5.51 o 
  -5   4  12        0.02        1.67      3.25 o 
  -4   4  12        2.52        0.39      3.34 o 
  -3   4  12        0.07        0.66      3.17 o 
  -2   4  12       13.70       11.98      3.37 o 
  -1   4  12       16.51       19.59      3.88 o 
   0   4  12       55.35       49.20      4.74 o 
 -10   5  12        0.06        3.67      3.67 o 
  -9   5  12       28.34       23.57      4.00 o 
  -8   5  12       15.73       20.11      3.91 o 
  -7   5  12        3.01        8.45      3.36 o 
  -6   5  12        1.44        5.25      3.26 o 
  -5   5  12        0.15        3.40      3.40 o 
  -4   5  12        7.09        5.83      3.23 o 
  -3   5  12        3.45        0.91      3.27 o 
  -2   5  12        7.06        5.85      3.36 o 
  -1   5  12        3.89        6.60      3.20 o 
   0   5  12        0.23        3.95      3.31 o 
  -9   6  12       14.75        7.51      3.62 o 
  -8   6  12       24.64       24.99      3.95 o 
  -7   6  12        4.92        2.21      3.59 o 
  -6   6  12       33.62       27.20      4.11 o 
  -5   6  12        1.88        2.32      3.23 o 
  -4   6  12        3.35        8.32      3.10 o 
  -3   6  12       23.66       21.49      3.77 o 
  -2   6  12        2.05        0.67      3.39 o 
  -7   7  12        6.67       10.26      3.48 o 
  -6   7  12       34.31       28.27      3.89 o 
  -5   7  12        5.72        3.22      3.52 o 
  -4   7  12       36.96       32.01      4.15 o 
 -11   1  13       13.18        7.90      5.02 o 
 -10   1  13       21.63       24.47      4.28 o 
  -9   1  13        3.24        3.60      3.87 o 
  -8   1  13       25.73       29.35      4.50 o 
  -7   1  13        2.87        1.20      3.76 o 
  -6   1  13       86.19       95.35      5.64 o 
  -5   1  13        0.13        3.59      3.59 o 
  -4   1  13        0.00        2.51      3.47 o 
  -3   1  13       23.79       31.55      4.53 o 
  -2   1  13       31.95       46.17      4.39 o 
  -1   1  13       45.59       41.04      5.19 o 
   0   1  13        0.08        3.23      3.63 o 
 -11   2  13       37.07       45.24      4.91 o 
 -10   2  13        2.30        0.77      4.02 o 
  -9   2  13       37.74       39.62      4.75 o 
  -8   2  13       37.12       48.25      4.58 o 
  -7   2  13        0.60        0.15      3.74 o 
  -6   2  13        9.81       13.56      3.87 o 
  -5   2  13        4.29        5.06      3.75 o 
  -4   2  13        4.12        6.82      3.66 o 
  -3   2  13       39.37       44.35      4.49 o 
  -2   2  13        1.66        6.61      3.33 o 
  -1   2  13        2.44        6.62      3.50 o 
 -11   3  13        0.33        0.31      3.91 o 
 -10   3  13        0.11        3.13      3.71 o 
  -9   3  13       50.77       56.23      4.78 o 
  -8   3  13        2.32        4.80      3.69 o 
  -7   3  13       14.49       17.64      4.11 o 
  -6   3  13        3.15        1.99      3.55 o 
  -5   3  13       13.07       23.79      3.91 o 
  -4   3  13       17.98       24.08      3.95 o 
  -3   3  13        1.58        0.29      3.34 o 
  -2   3  13        5.37        0.87      3.54 o 
  -1   3  13       42.37       48.80      4.80 o 
 -10   4  13        1.30        3.72      3.72 o 
  -9   4  13       10.07        1.87      4.10 o 
  -8   4  13        9.62        9.41      4.01 o 
  -7   4  13        8.00       10.45      3.80 o 
  -6   4  13       19.31       20.94      4.12 o 
  -5   4  13       11.82       14.89      3.79 o 
  -4   4  13       16.63       32.00      4.02 o 
  -3   4  13        0.31        2.42      3.33 o 
  -2   4  13        4.03        2.59      3.63 o 
  -9   5  13       51.67       63.55      4.83 o 
  -8   5  13        6.78        6.87      3.82 o 
  -7   5  13        2.13        3.06      3.66 o 
  -6   5  13       14.20       13.33      3.89 o 
  -5   5  13        4.57        5.68      3.31 o 
  -4   5  13        2.27        1.54      3.40 o 
  -3   5  13       24.17       26.94      3.89 o 
 -10   0  14        3.11        5.96      4.26 o 
  -9   0  14       15.93       18.89      5.06 o 
  -8   0  14       56.26       44.36      5.38 o 
  -7   0  14        1.36        2.71      3.99 o 
  -6   0  14       29.74       28.88      4.43 o 
  -5   0  14       16.26       13.46      4.28 o 
  -4   0  14       17.63       15.87      4.55 o 
  -3   0  14       38.08       60.29      4.95 o 
 -10   1  14        1.06        2.27      4.34 o 
  -9   1  14        0.00        3.44      4.27 o 
  -8   1  14       29.38       30.31      4.83 o 
  -7   1  14       22.98       25.32      4.48 o 
  -6   1  14        2.13        3.91      4.11 o 
  -5   1  14        0.05        3.86      3.86 o 
  -4   1  14       13.56        9.56      4.09 o 
  -3   1  14       58.58       76.89      5.30 o 
  -9   2  14        1.84        0.49      3.86 o 
  -8   2  14        3.78        2.77      4.36 o 
  -7   2  14        7.53        5.95      4.13 o 
  -6   2  14        0.06        5.70      3.81 o 
  -5   2  14       25.48       24.93      4.63 o 
  -4   2  14       23.18       29.24      4.55 o 
  -3   2  14        6.96       16.69      4.02 o 
  -9   3  14        0.00        3.63      4.27 o 
  -8   3  14       19.41       21.92      4.22 o 
  -7   3  14        4.51        6.41      3.81 o 
  -6   3  14       18.99       22.11      4.27 o 
  -5   3  14        0.04        3.98      3.98 o 
  -4   3  14        8.03        3.89      4.19 o 
                                                 
